# Supplementary material for: Anisotropy reveals contact sliding and aging as a cause of post-seismic velocity changes
Source: Nat Commun. 2025 Aug 15;16:7587. doi: 10.1038/s41467-025-62667-0 (PMC12356918; doi:10.1038/s41467-025-62667-0)
Supplement: Supplementary file 3 — Source Data [file 41467_2025_62667_MOESM3_ESM.zip]

Archive with 39 entries (32 files):
- code/
- code/README.md
- code/LICENSE.txt
- code/src/
- code/src/nb_data_supp.ipynb
- code/src/cfg/
- code/src/cfg/experiments.yaml
- code/src/mts_cwi/
- code/src/mts_cwi/inversion.py
- code/src/mts_cwi/__init__.py
- code/src/mts_cwi/mts_data.py
- code/src/mts_cwi/stretch.py
- code/src/mts_cwi/plots.py
- code/src/mts_cwi/index_utils.py
- code/src/mts_cwi/paper_utils.py
- code/src/mts_cwi/__pycache__/
- code/src/mts_cwi/__pycache__/inversion.cpython-38.pyc
- code/src/mts_cwi/__pycache__/__init__.cpython-38.pyc
- code/src/mts_cwi/__pycache__/index_utils.cpython-38.pyc
- code/src/mts_cwi/__pycache__/shifts.cpython-38.pyc
- code/src/mts_cwi/__pycache__/mts_data.cpython-38.pyc
- code/src/mts_cwi/__pycache__/stretch.cpython-38.pyc
- code/src/mts_cwi/__pycache__/plots.cpython-38.pyc
- code/src/mts_cwi/__pycache__/paper_utils.cpython-39.pyc
- code/src/mts_cwi/__pycache__/__init__.cpython-39.pyc
- code/src/mts_cwi/__pycache__/stretch.cpython-39.pyc
- code/src/mts_cwi/__pycache__/plots.cpython-39.pyc
- code/src/mts_cwi/__pycache__/inversion.cpython-39.pyc
- code/src/mts_cwi/__pycache__/index_utils.cpython-39.pyc
- code/src/mts_cwi/__pycache__/mts_data.cpython-39.pyc
- code/data/
- code/data/etas.csv
- code/data/inversion_data.csv
- code/data/mts_data.npz
- code/data/sensor_map.pdf
- code/nb_output/
- code/nb_output/model.png
- code/nb_output/eta.png
- code/nb_output/eta_model.png
