# Supplementary material for: Anisotropy reveals contact sliding and aging as a cause of post-seismic velocity changes
Source: Nat Commun. 2025 Aug 15;16:7587. doi: 10.1038/s41467-025-62667-0 (PMC12356918; doi:10.1038/s41467-025-62667-0)
Supplement: Supplementary file 3 — Source Data [file 41467_2025_62667_MOESM3_ESM.zip › code/README.md]

## Overview

### Notebook
The `nb_data_supp.ipynb` notebook is designed as a demonstrator for our relative velocity change measurements data. It includes cells for visualizing velocity changes for all of our available sensor combinations, along with the corresponding model fit coefficients. These are provided as data, but they can be computed from scratch using the relative velocity change data that is provided along with the model components as described in the notebook.

### Code
The code used to invert the velocity change data is also provided, along with a number of custom-designed classes for handling said data. Some functions specifically written for this supplement are also provided, mostly for display purposes.

## System requirements
To run the notebook, ensure you have the following installed:
- Python 3.x
- Jupyter Notebook
- Standard Python libraries (NumPy, Matplotlib)
- SciPy, ObsPy

## Installation guide
This code runs as long as the system requirements above are satisfied. See online resources to install Jupyter notebooks. No further installation steps are required.

## Demo
The code in the notebook serves as a demo. Expected image outputs are stored along with the data and code.
