# Supplementary material for: Anisotropy reveals contact sliding and aging as a cause of post-seismic velocity changes
Source: Nat Commun. 2025 Aug 15;16:7587. doi: 10.1038/s41467-025-62667-0 (PMC12356918; doi:10.1038/s41467-025-62667-0)
Supplement: Supplementary file 3 — Source Data [file 41467_2025_62667_MOESM3_ESM.zip › code/src/nb_data_supp.ipynb]

# %% [code]
import numpy as np

from importlib import reload

import mts_cwi.mts_data as mtsd
import mts_cwi.plots as mtsp
import mts_cwi.stretch as mtss
import mts_cwi.inversion as mtsi
import mts_cwi.paper_utils as mtspu

reload(mtsd)
reload(mtsp)
reload(mtss)
reload(mtsi)
reload(mtspu)

# %% [code]
# Load up experimental parameters
eh = mtsd.expHandler(12)
gm = eh.gm

# Create the time vector for the etas as well as the stress change times
t = np.arange(3600) * 8
tjs = np.array(eh.exp["jumps"][:-1]) * 8 - 4

# %% [markdown]
# Loading the $\eta$ measurements, inverted parameters and metadata

We simply load the relative velocity change measurements $\eta$ from `etas.csv` for each processed sensor combination (156 in total). For each of these processed pairs of transducers, we have:
- `pairs`: the sensor combinations, e.g. 05-11 (transducer 5 sends the source signal and transducer 11 is the receiver). Sensor locations are given by the attached sensor map.
- `thetas`: the angle $\theta$ between the ray path and the vertical loading axis
- `reflected`: whether the time window used for the computation corresponds to a direct or reflected wave
- `alphas`, `betas`, `deltas`: the inverted model parameters ($\alpha$ being fixed, `alphas` is constant and equal to $1.52 \times 10^{-2} \ \%$)
- `Nproc`: the total number of processed pairs


# %% [code]
# Loading up the data
etas, pairs, thetas, reflected, alphas, betas, deltas, Nproc = mtspu.load_etas()

# Creating and plotting the invididual components used for the linear inversion
comps = mtsi.create_components(t, tjs, cumul=False)

mtspu.plot_components(comps, t, tjs)

# %% [markdown]
# Plotting $\eta$ measurements

The code below simply displays a figure with $\eta$ corresponding to the given ID. The red background indicates the times at which uniaxial strain is being applied to the sample.

# %% [code]
# Plot example eta measurements

id = 61     # id = 0, 1, ..., 155: measurement number

eta = etas[id]
pair = pairs[id]
theta = thetas[id]
reflect = reflected[id]

mtspu.plot_example_eta(eta,pair,theta,reflect,t,tjs)

# %% [markdown]
# Plotting model fits

Same as above, but with the corresponding model fit layered on top.

# %% [code]
# Plot example fits

id = 61     # id = 0, 1, ..., 155: measurement number

eta = etas[id]
pair = pairs[id]
theta = thetas[id]
reflect = reflected[id]

alpha = alphas[id]
beta = betas[id]
delta = deltas[id]

mtspu.plot_example_fit(eta, alpha, beta, delta, pair,theta, reflect,t,tjs)
