# Supplementary material for: Anisotropy reveals contact sliding and aging as a cause of post-seismic velocity changes
Source: Nat Commun. 2025 Aug 15;16:7587. doi: 10.1038/s41467-025-62667-0 (PMC12356918; doi:10.1038/s41467-025-62667-0)
Supplement: Supplementary file 3 — Source Data [file 41467_2025_62667_MOESM3_ESM.zip › code/src/cfg/experiments.yaml]

#### Experiment-specific parameters:
####    - Experiment name
####    - Path to the raw .dbr files
####    - Path to the .mat files with the waveforms
####    - Path to the aenext config files
####    - Other information contained in the aenext config file and stats?
####    - dax_start: date of the first active measurement ('START' event in MTS logfiles)
####    - mts_start: date of the procedure launch (NOT the date of the acquisition start)
#### Dates are in ObsPy UTCDateTime format

exps:
  12:
    expname: "12_ae_20220811_Ben4_dry_overnight_3"
    mts_start: "2022-08-11T18:49:32.000"
    dax_start: "2022-08-11T22:58:24.000"
    expend: "2022-08-12T09:52:14.000"
    sampling_rate: 1e7
    signal_length: 4096
    trigger: 512
    sample: "Ben4 - dry"
    mts_startline: 2
    jumps: [451, 1802, 2704, 3154, 4904]

# WARNING: the azimuths are defined CLOCKWISE and in degrees, as opposed to the coordinates on the sensor map. Heights are in mm.
# The origin is set on sensor 08.
sensor_locations:
  Ben1_Ben4:
    '01':
      az: 270
      height: 30
    '02':
      az: 225
      height: 20
    '03':
      az:  90
      height: 30
    '04':
      az: 45
      height: 20
    '05':
      az: 135
      height: 20 
    '06':
      az: 180
      height: 0
    '07':
      az: -45
      height: 20
    '08':
      az: 0
      height: 0
    '09':
      az: 225
      height: -20
    '10':
      az: 45
      height: -20
    '11':
      az: 135
      height: -20
    '12':
      az: 270
      height: -30
    '13':
      az: -45
      height: -20
    '14':
      az: 90
      height: -30
    '15':
      az: 0
      height: -50
    '16':
      az: 0
      height: 50
