# Supplementary material for: Anisotropy reveals contact sliding and aging as a cause of post-seismic velocity changes
Source: Nat Commun. 2025 Aug 15;16:7587. doi: 10.1038/s41467-025-62667-0 (PMC12356918; doi:10.1038/s41467-025-62667-0)
Supplement: Supplementary file 3 — Source Data [file 41467_2025_62667_MOESM3_ESM.zip › code/data/etas.csv]

-7.1949e-03	-7.1949e-03	-7.1283e-03	-7.0616e-03	-6.9949e-03	-7.7949e-03	-7.4949e-03	-7.4949e-03	-9.3949e-03	-7.6949e-03	-7.9283e-03	-7.6616e-03	-7.5949e-03	-7.3949e-03	-5.6949e-03	-6.3449e-03	-7.3949e-03	-7.0949e-03	-6.7283e-03	-6.6616e-03	-6.7949e-03	-6.3949e-03	-6.3949e-03	-5.7616e-03	-7.9283e-03	-7.4949e-03	-8.5949e-03	-8.0449e-03	-7.3949e-03	-6.0949e-03	-6.1949e-03	-7.1949e-03	-6.0449e-03	-5.7616e-03	-7.4283e-03	-7.8949e-03	-6.9949e-03	-6.2199e-03	-6.9449e-03	-7.4699e-03	-6.4449e-03	-5.6449e-03	-6.3949e-03	-6.2949e-03	-5.6949e-03	-6.2949e-03	-5.8949e-03	-5.8949e-03	-6.9949e-03	-8.0949e-03
-1.8013e-03	-1.8013e-03	-2.0346e-03	-2.2679e-03	-2.5012e-03	-3.3012e-03	-2.9512e-03	-2.8762e-03	-3.8512e-03	-3.2262e-03	-3.4012e-03	-3.4013e-03	-2.8013e-03	-2.3679e-03	-1.7346e-03	-2.5513e-03	-2.8513e-03	-1.9013e-03	-1.6346e-03	-2.3679e-03	-2.2513e-03	-1.8013e-03	-2.2013e-03	-1.7679e-03	-1.7346e-03	-1.2346e-03	-2.6679e-03	-2.3512e-03	-2.1612e-03	-1.3213e-03	-6.8125e-04	-1.7413e-03	-1.3013e-03	-1.1012e-03	-1.7013e-03	-1.9512e-03	-2.0012e-03	-1.9512e-03	-1.6013e-03	-1.7512e-03	-1.5012e-03	-1.7512e-03	-2.1013e-03	-1.7013e-03	-1.5346e-03	-2.3679e-03	-2.0013e-03	-1.6346e-03	-2.1013e-03	-2.5679e-03
-2.7983e-03	-2.7983e-03	-2.8316e-03	-2.8649e-03	-2.8983e-03	-3.6983e-03	-3.7983e-03	-3.8732e-03	-3.8482e-03	-3.3232e-03	-3.1316e-03	-2.7649e-03	-2.5483e-03	-2.5316e-03	-1.9649e-03	-2.5982e-03	-3.0482e-03	-2.4982e-03	-2.2316e-03	-2.6649e-03	-2.5982e-03	-2.2982e-03	-2.2982e-03	-1.9649e-03	-1.9316e-03	-1.7316e-03	-2.9649e-03	-2.7482e-03	-2.3582e-03	-1.9183e-03	-1.4783e-03	-1.9382e-03	-1.4983e-03	-1.3649e-03	-1.9316e-03	-2.1983e-03	-2.2983e-03	-2.2483e-03	-1.9983e-03	-2.3483e-03	-1.9483e-03	-1.8483e-03	-2.0483e-03	-1.8983e-03	-1.8316e-03	-1.8649e-03	-1.7483e-03	-1.7649e-03	-2.0316e-03	-2.2983e-03
-1.1188e-02	-1.1188e-02	-1.1422e-02	-1.1655e-02	-1.1888e-02	-1.4288e-02	-1.3988e-02	-1.4088e-02	-1.6088e-02	-1.3388e-02	-1.3422e-02	-1.6055e-02	-1.4688e-02	-1.3822e-02	-1.3255e-02	-1.3538e-02	-1.4038e-02	-1.3238e-02	-1.2155e-02	-1.4122e-02	-1.3938e-02	-1.2922e-02	-1.3255e-02	-1.1522e-02	-1.3955e-02	-1.2588e-02	-1.6488e-02	-1.5988e-02	-1.5568e-02	-1.4448e-02	-1.2828e-02	-1.4808e-02	-1.3538e-02	-1.3022e-02	-1.1255e-02	-1.2338e-02	-1.3788e-02	-1.5063e-02	-1.2538e-02	-1.3613e-02	-1.3438e-02	-1.1438e-02	-1.1538e-02	-1.3238e-02	-1.2755e-02	-1.4122e-02	-1.1938e-02	-1.1355e-02	-1.3055e-02	-1.4755e-02
-2.6806e-03	-2.6806e-03	-2.7806e-03	-2.8806e-03	-2.9806e-03	-3.8806e-03	-3.5806e-03	-3.2806e-03	-4.4806e-03	-3.0806e-03	-3.0473e-03	-3.1140e-03	-2.8806e-03	-2.5806e-03	-2.1806e-03	-2.8806e-03	-3.6306e-03	-2.9806e-03	-2.5806e-03	-2.5806e-03	-2.6806e-03	-2.3473e-03	-2.6140e-03	-2.1806e-03	-2.7806e-03	-2.4140e-03	-2.4473e-03	-2.5306e-03	-2.6606e-03	-2.1406e-03	-1.6206e-03	-2.0006e-03	-1.3806e-03	-1.4473e-03	-2.3140e-03	-3.1806e-03	-3.0306e-03	-2.5556e-03	-2.3306e-03	-2.5056e-03	-1.9306e-03	-1.5306e-03	-2.0306e-03	-1.8806e-03	-1.2806e-03	-2.0806e-03	-1.7806e-03	-1.8473e-03	-2.3806e-03	-2.9140e-03
-1.2599e-02	-1.2599e-02	-1.1866e-02	-1.1133e-02	-1.0399e-02	-1.4899e-02	-1.3999e-02	-1.3099e-02	-1.3199e-02	-1.2199e-02	-1.2099e-02	-1.4999e-02	-1.3799e-02	-1.2533e-02	-1.3666e-02	-1.3399e-02	-1.3399e-02	-1.2899e-02	-1.2133e-02	-1.0666e-02	-1.1349e-02	-1.1833e-02	-1.2266e-02	-1.0566e-02	-1.0933e-02	-1.0266e-02	-1.3033e-02	-1.5049e-02	-1.5699e-02	-1.1099e-02	-1.1499e-02	-1.0899e-02	-1.0949e-02	-1.2866e-02	-1.1633e-02	-1.3349e-02	-1.2549e-02	-1.1324e-02	-1.3049e-02	-1.3474e-02	-1.1999e-02	-9.0494e-03	-8.4494e-03	-1.0549e-02	-1.1299e-02	-1.1699e-02	-9.1994e-03	-8.3661e-03	-1.0999e-02	-1.3633e-02
-6.5155e-03	-6.5155e-03	-8.5821e-03	-1.0649e-02	-1.2715e-02	-1.4715e-02	-1.5265e-02	-1.4490e-02	-8.2655e-03	-1.0640e-02	-1.0015e-02	-1.9115e-02	-1.8415e-02	-1.5782e-02	-1.3649e-02	-1.3815e-02	-1.3965e-02	-1.0765e-02	-1.0849e-02	-1.3382e-02	-1.6165e-02	-1.8349e-02	-1.9482e-02	-2.1049e-02	-1.1682e-02	-1.2282e-02	-1.2349e-02	-1.1165e-02	-1.0015e-02	-7.4155e-03	-6.6155e-03	-1.3615e-02	-1.4865e-02	-1.5515e-02	-1.2515e-02	-1.0915e-02	-9.3655e-03	-9.8655e-03	-1.1515e-02	-6.1655e-03	-6.9155e-03	-8.2655e-03	-8.3655e-03	-5.5655e-03	-6.1155e-03	-1.6115e-02	-1.3915e-02	-7.3155e-03	-5.7488e-03	-4.1821e-03
-1.3445e-02	-1.3445e-02	-1.3712e-02	-1.3978e-02	-1.4245e-02	-1.6345e-02	-1.5795e-02	-1.5320e-02	-1.6395e-02	-1.3970e-02	-1.3978e-02	-1.4612e-02	-1.4295e-02	-1.4112e-02	-1.3078e-02	-1.3495e-02	-1.3495e-02	-1.2695e-02	-1.2712e-02	-1.3878e-02	-1.3745e-02	-1.2812e-02	-1.3478e-02	-1.2812e-02	-1.4878e-02	-1.3778e-02	-1.4812e-02	-1.3145e-02	-1.2125e-02	-1.2305e-02	-1.1785e-02	-1.2765e-02	-1.2445e-02	-1.2745e-02	-1.3845e-02	-1.4345e-02	-1.3945e-02	-1.3645e-02	-1.4945e-02	-1.4145e-02	-1.3595e-02	-1.3245e-02	-1.4045e-02	-1.3545e-02	-1.2312e-02	-1.3478e-02	-1.2495e-02	-1.2245e-02	-1.3245e-02	-1.4245e-02
-1.8612e-02	-1.8612e-02	-1.8845e-02	-1.9078e-02	-1.9312e-02	-2.0412e-02	-2.0562e-02	-2.0962e-02	-2.1712e-02	-1.9662e-02	-2.0145e-02	-2.0978e-02	-2.1112e-02	-2.0578e-02	-1.8545e-02	-1.8412e-02	-1.8712e-02	-1.8462e-02	-1.8678e-02	-1.8745e-02	-1.8862e-02	-1.8145e-02	-1.8478e-02	-1.7745e-02	-1.9978e-02	-1.9145e-02	-2.0378e-02	-1.9712e-02	-1.9112e-02	-1.8412e-02	-1.7512e-02	-1.8412e-02	-1.7362e-02	-1.7378e-02	-1.8345e-02	-1.9262e-02	-1.9562e-02	-1.9787e-02	-1.9862e-02	-2.0537e-02	-1.9312e-02	-1.7962e-02	-1.9362e-02	-2.0512e-02	-1.9678e-02	-1.8745e-02	-1.7212e-02	-1.6678e-02	-1.7712e-02	-1.8745e-02
-1.0081e-02	-1.0081e-02	-1.1814e-02	-1.3548e-02	-1.5281e-02	-1.8381e-02	-1.6931e-02	-1.5806e-02	-1.6431e-02	-1.1656e-02	-1.3714e-02	-1.4548e-02	-1.6731e-02	-1.7148e-02	-1.7514e-02	-1.5781e-02	-1.4231e-02	-1.4931e-02	-1.5281e-02	-1.3681e-02	-1.3631e-02	-1.3548e-02	-1.4314e-02	-1.3581e-02	-1.3481e-02	-1.2981e-02	-1.2481e-02	-1.2431e-02	-1.2181e-02	-1.6481e-02	-1.3581e-02	-1.4381e-02	-1.3581e-02	-1.3681e-02	-1.2681e-02	-1.4731e-02	-1.5781e-02	-1.5356e-02	-1.3131e-02	-1.5406e-02	-1.3181e-02	-1.1231e-02	-1.2581e-02	-1.2981e-02	-1.2614e-02	-1.4948e-02	-1.6331e-02	-1.6814e-02	-1.5214e-02	-1.3614e-02
-7.0174e-03	-7.0174e-03	-7.9174e-03	-8.8174e-03	-9.7174e-03	-7.8174e-03	-6.5174e-03	-7.2924e-03	-1.2767e-02	-1.4142e-02	-1.6751e-02	-1.2784e-02	-1.1517e-02	-8.6840e-03	-7.5507e-03	-9.1674e-03	-1.1067e-02	-7.8174e-03	-5.8840e-03	-1.2951e-02	-1.0517e-02	-7.9840e-03	-1.4551e-02	-1.2484e-02	-8.5507e-03	-6.7174e-03	-1.1017e-02	-1.1167e-02	-9.7574e-03	-1.3497e-02	-8.2374e-03	-8.3774e-03	-8.6674e-03	-1.0317e-02	-1.2117e-02	-1.0667e-02	-9.8174e-03	-1.0992e-02	-9.6674e-03	-9.6424e-03	-1.0517e-02	-1.0367e-02	-8.1674e-03	-8.3174e-03	-8.8174e-03	-1.0417e-02	-5.7174e-03	-4.3507e-03	-1.0484e-02	-1.6617e-02
-1.6003e-02	-1.6003e-02	-1.6237e-02	-1.6470e-02	-1.6703e-02	-1.8703e-02	-1.8353e-02	-1.8278e-02	-1.9553e-02	-1.7128e-02	-1.7203e-02	-1.7603e-02	-1.7453e-02	-1.7170e-02	-1.5137e-02	-1.4903e-02	-1.5353e-02	-1.5303e-02	-1.5170e-02	-1.6937e-02	-1.7003e-02	-1.6637e-02	-1.6670e-02	-1.5603e-02	-1.7103e-02	-1.5070e-02	-1.6637e-02	-1.5153e-02	-1.4923e-02	-1.5143e-02	-1.5563e-02	-1.5383e-02	-1.5353e-02	-1.5370e-02	-1.6337e-02	-1.5953e-02	-1.5253e-02	-1.5328e-02	-1.6553e-02	-1.6678e-02	-1.6153e-02	-1.5653e-02	-1.6403e-02	-1.6153e-02	-1.5270e-02	-1.7337e-02	-1.5953e-02	-1.5037e-02	-1.5837e-02	-1.6637e-02
-5.5786e-03	-5.5786e-03	-5.5119e-03	-5.4452e-03	-5.3786e-03	-6.6786e-03	-6.7286e-03	-6.8036e-03	-6.4286e-03	-5.4536e-03	-5.1786e-03	-5.1786e-03	-4.0786e-03	-3.6452e-03	-5.6119e-03	-5.6286e-03	-5.2286e-03	-5.4786e-03	-5.7452e-03	-5.8119e-03	-5.5286e-03	-5.2119e-03	-5.0452e-03	-5.1119e-03	-6.2452e-03	-5.9452e-03	-5.6119e-03	-4.8786e-03	-4.8186e-03	-5.3586e-03	-5.1986e-03	-6.0386e-03	-6.2786e-03	-5.9786e-03	-5.8786e-03	-5.1286e-03	-4.5286e-03	-4.6286e-03	-6.1786e-03	-5.9286e-03	-6.0786e-03	-6.1286e-03	-6.0786e-03	-5.1286e-03	-4.1786e-03	-5.0786e-03	-4.8286e-03	-5.2452e-03	-4.7119e-03	-5.1286e-03
2.5943e-04	2.5943e-04	4.2610e-04	5.9276e-04	7.5943e-04	6.5943e-04	3.0943e-04	9.4306e-06	5.9431e-05	8.0943e-04	8.5943e-04	3.5943e-04	1.0594e-03	1.8594e-03	1.5594e-03	1.2594e-03	9.0943e-04	1.5094e-03	2.0261e-03	1.8928e-03	1.7594e-03	1.8594e-03	1.9594e-03	2.1594e-03	1.7594e-03	1.7928e-03	1.4261e-03	1.7594e-03	2.0794e-03	2.7994e-03	2.9194e-03	2.7394e-03	2.4594e-03	1.9594e-03	2.1594e-03	2.1094e-03	2.5094e-03	2.6344e-03	2.0094e-03	2.1844e-03	2.0594e-03	1.8094e-03	1.6594e-03	2.0094e-03	2.2928e-03	2.1261e-03	2.2094e-03	2.0261e-03	2.0928e-03	1.6094e-03
-8.3737e-03	-8.3737e-03	-7.9070e-03	-7.4403e-03	-6.9737e-03	-7.2737e-03	-7.1237e-03	-7.0987e-03	-8.3237e-03	-7.4487e-03	-7.3403e-03	-6.3070e-03	-6.7237e-03	-6.7070e-03	-4.5403e-03	-3.7237e-03	-4.5237e-03	-5.4737e-03	-5.4403e-03	-3.6070e-03	-4.8237e-03	-5.8737e-03	-4.4737e-03	-4.1070e-03	-5.1403e-03	-4.6737e-03	-6.8737e-03	-5.7237e-03	-4.8337e-03	-5.4937e-03	-5.2537e-03	-5.2137e-03	-5.1737e-03	-5.8737e-03	-5.9737e-03	-6.8237e-03	-6.6237e-03	-6.3237e-03	-5.9737e-03	-5.4237e-03	-5.2737e-03	-4.1737e-03	-2.8737e-03	-3.3237e-03	-4.8403e-03	-6.1070e-03	-6.5237e-03	-6.6737e-03	-7.0737e-03	-7.7237e-03
-6.3324e-03	-6.3324e-03	-6.2657e-03	-6.1991e-03	-6.1324e-03	-7.4324e-03	-7.5824e-03	-7.5324e-03	-8.5324e-03	-5.9324e-03	-5.6991e-03	-6.7657e-03	-6.2324e-03	-5.6324e-03	-5.7324e-03	-5.7324e-03	-6.0324e-03	-7.2324e-03	-8.4324e-03	-7.2324e-03	-7.6324e-03	-7.5991e-03	-6.5657e-03	-6.5324e-03	-6.8324e-03	-7.3657e-03	-6.5991e-03	-7.8324e-03	-8.9724e-03	-9.2124e-03	-8.4524e-03	-8.4924e-03	-9.0824e-03	-8.6657e-03	-5.3991e-03	-5.4324e-03	-5.8824e-03	-5.4074e-03	-6.2824e-03	-5.3574e-03	-5.0824e-03	-5.2324e-03	-6.4824e-03	-7.6824e-03	-7.3991e-03	-6.3657e-03	-6.2824e-03	-6.9324e-03	-7.1324e-03	-6.7824e-03
-5.1159e-03	-5.1159e-03	-5.0826e-03	-5.0492e-03	-5.0159e-03	-6.9159e-03	-7.2159e-03	-7.2659e-03	-5.7159e-03	-6.6659e-03	-5.6492e-03	-6.9826e-03	-6.5659e-03	-6.9492e-03	-3.5826e-03	-3.6159e-03	-4.0159e-03	-5.1659e-03	-6.0159e-03	-6.9159e-03	-6.9659e-03	-6.6492e-03	-6.5826e-03	-6.2492e-03	-7.7826e-03	-7.1159e-03	-6.5159e-03	-5.4159e-03	-5.0359e-03	-5.8559e-03	-6.3759e-03	-5.4959e-03	-6.2159e-03	-6.9159e-03	-6.9159e-03	-6.4659e-03	-6.1659e-03	-6.0409e-03	-5.4659e-03	-4.4909e-03	-4.6159e-03	-6.8659e-03	-8.6159e-03	-7.9659e-03	-6.9492e-03	-6.4826e-03	-5.9159e-03	-5.7826e-03	-5.5492e-03	-6.2159e-03
-6.8480e-03	-6.8480e-03	-6.5480e-03	-6.2480e-03	-5.9480e-03	-6.6480e-03	-6.6480e-03	-6.6480e-03	-6.7480e-03	-5.6480e-03	-5.6480e-03	-6.3480e-03	-6.0980e-03	-5.7813e-03	-5.6147e-03	-5.4980e-03	-5.4980e-03	-5.6480e-03	-5.9147e-03	-5.5813e-03	-5.9980e-03	-5.7813e-03	-4.9147e-03	-4.4480e-03	-5.6480e-03	-5.3813e-03	-6.1147e-03	-5.3980e-03	-5.0880e-03	-5.6280e-03	-4.6680e-03	-5.9080e-03	-5.7980e-03	-5.6813e-03	-6.2147e-03	-5.8980e-03	-5.2480e-03	-5.2730e-03	-6.0980e-03	-5.8230e-03	-5.9480e-03	-5.8480e-03	-5.7980e-03	-5.6480e-03	-5.4480e-03	-4.9480e-03	-4.9980e-03	-5.4147e-03	-5.6813e-03	-6.1480e-03
-4.0035e-03	-4.0035e-03	-4.3702e-03	-4.7368e-03	-5.1035e-03	-6.9035e-03	-6.6035e-03	-6.6035e-03	-7.6035e-03	-3.6035e-03	-4.5035e-03	-6.5035e-03	-6.7535e-03	-6.1035e-03	-6.0035e-03	-5.1535e-03	-5.4035e-03	-6.6535e-03	-6.4368e-03	-5.1702e-03	-4.5535e-03	-5.0702e-03	-4.3368e-03	-5.3368e-03	-6.9702e-03	-7.4035e-03	-7.6035e-03	-6.2535e-03	-4.5635e-03	-6.1235e-03	-6.3835e-03	-3.1435e-03	-3.5535e-03	-4.7035e-03	-6.1035e-03	-5.7035e-03	-5.1035e-03	-5.3035e-03	-6.3035e-03	-7.7035e-03	-6.3535e-03	-5.3035e-03	-6.2035e-03	-7.0535e-03	-6.3702e-03	-3.5368e-03	-2.2535e-03	-3.0035e-03	-5.5035e-03	-6.2035e-03
-1.0587e-02	-1.0587e-02	-1.0320e-02	-1.0054e-02	-9.7872e-03	-1.1387e-02	-1.1087e-02	-1.0762e-02	-1.1937e-02	-1.0112e-02	-9.8538e-03	-1.0420e-02	-9.9372e-03	-9.6538e-03	-9.2205e-03	-9.0872e-03	-9.2872e-03	-9.4872e-03	-9.3872e-03	-9.4872e-03	-9.7372e-03	-9.5872e-03	-8.5872e-03	-8.2872e-03	-1.0687e-02	-1.0287e-02	-1.0487e-02	-9.4372e-03	-9.0272e-03	-9.2672e-03	-1.0207e-02	-1.0147e-02	-1.0137e-02	-1.0154e-02	-1.0420e-02	-1.0287e-02	-9.2872e-03	-8.6872e-03	-1.0187e-02	-8.9872e-03	-9.0372e-03	-9.1872e-03	-9.3372e-03	-9.0872e-03	-8.8205e-03	-9.0538e-03	-8.7872e-03	-8.9872e-03	-1.0087e-02	-1.0337e-02
-1.2875e-02	-1.2875e-02	-1.2842e-02	-1.2808e-02	-1.2775e-02	-1.7175e-02	-1.5475e-02	-1.3200e-02	-1.5525e-02	-8.1502e-03	-8.4085e-03	-1.2742e-02	-1.5525e-02	-1.8642e-02	-1.6608e-02	-1.7075e-02	-1.5725e-02	-1.5325e-02	-1.5142e-02	-1.7609e-02	-1.5925e-02	-1.4275e-02	-1.0975e-02	-1.0075e-02	-8.3752e-03	-7.0752e-03	-8.8752e-03	-7.1252e-03	-7.1552e-03	-6.9352e-03	-9.9152e-03	-8.2952e-03	-9.8752e-03	-1.0108e-02	-1.3542e-02	-1.3775e-02	-1.4675e-02	-1.4800e-02	-1.1125e-02	-1.4050e-02	-1.3775e-02	-1.0925e-02	-6.7252e-03	-7.4752e-03	-1.0975e-02	-1.0475e-02	-1.1725e-02	-1.2275e-02	-1.4775e-02	-1.4675e-02
-1.2096e-02	-1.2096e-02	-1.3063e-02	-1.4030e-02	-1.4996e-02	-1.4196e-02	-1.4496e-02	-1.3946e-02	-1.4196e-02	-9.7463e-03	-9.0963e-03	-1.5496e-02	-1.2746e-02	-1.0030e-02	-1.4063e-02	-1.2946e-02	-1.0946e-02	-1.1346e-02	-1.3163e-02	-1.2230e-02	-1.3096e-02	-1.1263e-02	-9.6297e-03	-7.3963e-03	-1.2596e-02	-1.1363e-02	-1.3130e-02	-1.2196e-02	-1.2136e-02	-8.3763e-03	-8.1163e-03	-5.5563e-03	-5.7463e-03	-7.5297e-03	-1.4363e-02	-1.4246e-02	-9.7963e-03	-7.1213e-03	-9.6463e-03	-1.0071e-02	-1.0846e-02	-1.2846e-02	-1.3496e-02	-1.2796e-02	-1.2530e-02	-1.1063e-02	-1.0496e-02	-1.1630e-02	-1.3663e-02	-1.5146e-02
-1.9942e-02	-1.9942e-02	-1.8675e-02	-1.7409e-02	-1.6142e-02	-1.8942e-02	-2.0342e-02	-2.0767e-02	-1.9792e-02	-2.0817e-02	-1.8875e-02	-2.1909e-02	-2.0492e-02	-1.9542e-02	-2.0842e-02	-1.9842e-02	-2.0692e-02	-2.1292e-02	-1.9575e-02	-1.4209e-02	-1.5942e-02	-1.9642e-02	-1.7642e-02	-1.8775e-02	-2.1909e-02	-2.0142e-02	-2.1142e-02	-1.6342e-02	-1.3522e-02	-1.5302e-02	-1.6382e-02	-1.8862e-02	-1.8892e-02	-1.9709e-02	-2.0875e-02	-2.1042e-02	-2.0392e-02	-2.1642e-02	-2.1342e-02	-2.5042e-02	-2.4592e-02	-2.0042e-02	-1.8142e-02	-1.9992e-02	-1.9342e-02	-1.7242e-02	-1.5992e-02	-1.7242e-02	-1.6642e-02	-1.7742e-02
-1.6943e-02	-1.6943e-02	-1.6777e-02	-1.6610e-02	-1.6443e-02	-1.7143e-02	-1.7293e-02	-1.7643e-02	-1.8843e-02	-1.6743e-02	-1.6743e-02	-1.7543e-02	-1.6993e-02	-1.6543e-02	-1.5743e-02	-1.5243e-02	-1.4993e-02	-1.5343e-02	-1.5543e-02	-1.5143e-02	-1.5543e-02	-1.5743e-02	-1.5143e-02	-1.5043e-02	-1.7843e-02	-1.7443e-02	-1.8243e-02	-1.6843e-02	-1.5963e-02	-1.6283e-02	-1.6403e-02	-1.6223e-02	-1.6393e-02	-1.6577e-02	-1.6910e-02	-1.6543e-02	-1.5693e-02	-1.5318e-02	-1.6893e-02	-1.5768e-02	-1.5643e-02	-1.5793e-02	-1.6193e-02	-1.5993e-02	-1.5810e-02	-1.5777e-02	-1.5943e-02	-1.6443e-02	-1.7343e-02	-1.7493e-02
-1.7622e-03	-1.7622e-03	-1.9622e-03	-2.1622e-03	-1.7622e-03	-2.6622e-03	-2.2622e-03	-2.2872e-03	-3.2122e-03	-3.3372e-03	-3.7288e-03	-2.9955e-03	-3.0122e-03	-2.9955e-03	-2.4288e-03	-2.4122e-03	-2.2622e-03	-1.9622e-03	-1.9288e-03	-1.3955e-03	-1.4622e-03	-1.1955e-03	-1.5288e-03	-1.1288e-03	-2.2955e-03	-2.1288e-03	-2.5955e-03	-2.5122e-03	-2.3222e-03	-1.9822e-03	-1.2422e-03	-1.6022e-03	-1.5622e-03	-1.9955e-03	-2.4288e-03	-2.8622e-03	-2.3622e-03	-1.6372e-03	-1.9122e-03	-1.8872e-03	-1.6622e-03	-1.5622e-03	-1.6622e-03	-1.9122e-03	-1.8288e-03	-1.2955e-03	-1.2122e-03	-1.8955e-03	-2.0288e-03	-2.9122e-03
1.0095e-03	1.0095e-03	7.5950e-04	5.0950e-04	1.1095e-03	9.5000e-06	4.5950e-04	6.8450e-04	-3.4050e-04	-1.6550e-04	-3.2383e-04	4.4283e-04	6.5950e-04	9.7617e-04	1.0428e-03	9.5950e-04	7.0950e-04	1.1095e-03	1.6095e-03	1.9095e-03	2.1095e-03	2.4095e-03	2.2095e-03	2.3762e-03	1.3428e-03	1.3428e-03	1.2762e-03	1.3595e-03	1.6095e-03	2.0095e-03	3.4095e-03	2.8095e-03	2.9595e-03	2.4428e-03	1.8762e-03	1.3095e-03	1.8095e-03	2.4845e-03	1.7595e-03	2.1345e-03	2.2095e-03	1.9595e-03	1.7595e-03	1.6595e-03	1.5095e-03	2.3095e-03	2.0095e-03	1.4095e-03	2.0095e-03	1.2595e-03
-5.9248e-03	-5.9248e-03	-5.7248e-03	-5.5248e-03	-5.9248e-03	-6.1248e-03	-5.8748e-03	-5.6998e-03	-5.7748e-03	-6.7498e-03	-5.9248e-03	-3.9248e-03	-3.2748e-03	-3.8248e-03	-4.9248e-03	-5.0748e-03	-5.1248e-03	-5.0248e-03	-4.8915e-03	-5.9582e-03	-6.1248e-03	-5.9582e-03	-4.6915e-03	-4.8915e-03	-6.0582e-03	-5.8248e-03	-4.1248e-03	-3.7248e-03	-4.1848e-03	-3.7448e-03	-2.6048e-03	-4.8648e-03	-5.1748e-03	-5.1915e-03	-4.7915e-03	-4.3915e-03	-3.8748e-03	-3.9748e-03	-4.8248e-03	-4.7748e-03	-4.8748e-03	-4.6748e-03	-4.9748e-03	-4.7248e-03	-3.8915e-03	-3.9582e-03	-3.8748e-03	-3.8248e-03	-5.0248e-03	-4.0248e-03
-3.2735e-03	-3.2735e-03	-3.7235e-03	-4.1735e-03	-3.6735e-03	-4.1735e-03	-4.0235e-03	-4.1235e-03	-4.9735e-03	-4.5235e-03	-4.9735e-03	-5.4735e-03	-4.9235e-03	-3.8402e-03	-4.0068e-03	-3.7235e-03	-3.7735e-03	-3.7235e-03	-3.6735e-03	-2.5735e-03	-2.6735e-03	-2.5068e-03	-2.8402e-03	-2.5068e-03	-3.5402e-03	-3.3402e-03	-3.8068e-03	-3.5235e-03	-3.4135e-03	-3.0535e-03	-1.7935e-03	-3.1335e-03	-3.0735e-03	-3.1735e-03	-3.6402e-03	-4.1068e-03	-3.9735e-03	-3.3985e-03	-3.7235e-03	-3.6485e-03	-3.1235e-03	-2.7735e-03	-2.8735e-03	-3.1735e-03	-3.3068e-03	-2.8402e-03	-2.6735e-03	-3.0068e-03	-3.4402e-03	-4.1735e-03
-4.3346e-03	-4.3346e-03	-3.8846e-03	-3.4346e-03	-2.8346e-03	-4.2346e-03	-4.4346e-03	-5.0346e-03	-5.9346e-03	-5.0346e-03	-5.4679e-03	-6.0012e-03	-5.7846e-03	-5.3346e-03	-6.1346e-03	-5.3346e-03	-5.1346e-03	-5.9846e-03	-6.5346e-03	-6.2346e-03	-6.4346e-03	-6.5012e-03	-5.7679e-03	-6.0346e-03	-6.4346e-03	-7.1346e-03	-6.7346e-03	-7.5846e-03	-7.8346e-03	-7.3346e-03	-7.5346e-03	-7.3346e-03	-6.0846e-03	-4.7346e-03	-5.1012e-03	-5.4679e-03	-5.4846e-03	-4.9346e-03	-6.7346e-03	-6.2346e-03	-6.4346e-03	-5.7346e-03	-5.3846e-03	-5.6346e-03	-5.2679e-03	-6.8012e-03	-5.5346e-03	-4.5679e-03	-5.1012e-03	-6.5846e-03
-3.9984e-03	-3.9984e-03	-4.2484e-03	-4.4984e-03	-4.9984e-03	-6.3984e-03	-5.9984e-03	-5.9484e-03	-7.0984e-03	-5.4484e-03	-5.7984e-03	-5.4984e-03	-5.1984e-03	-5.2984e-03	-5.3984e-03	-6.5984e-03	-6.4484e-03	-5.2984e-03	-5.1651e-03	-3.9317e-03	-3.8984e-03	-3.8317e-03	-3.9651e-03	-4.1984e-03	-5.6984e-03	-5.4651e-03	-3.7317e-03	-3.6984e-03	-4.3184e-03	-3.8384e-03	-3.7584e-03	-4.6784e-03	-5.2984e-03	-5.6984e-03	-5.5984e-03	-5.4984e-03	-4.9984e-03	-4.4984e-03	-5.5984e-03	-3.8984e-03	-4.0984e-03	-4.4484e-03	-5.0484e-03	-5.6984e-03	-5.4984e-03	-4.2984e-03	-4.1484e-03	-3.9984e-03	-4.4984e-03	-3.6984e-03
-4.0722e-03	-4.0722e-03	-4.5222e-03	-4.9722e-03	-5.3722e-03	-5.9722e-03	-5.9222e-03	-6.4222e-03	-7.6722e-03	-6.8222e-03	-7.3055e-03	-6.3388e-03	-5.7722e-03	-5.2055e-03	-6.1388e-03	-5.8722e-03	-5.6222e-03	-5.4722e-03	-5.3055e-03	-4.8388e-03	-4.8222e-03	-5.0722e-03	-5.6722e-03	-5.8388e-03	-6.4055e-03	-6.2722e-03	-6.3722e-03	-6.3222e-03	-6.2922e-03	-5.8122e-03	-4.6322e-03	-5.9522e-03	-5.6722e-03	-5.7055e-03	-6.1388e-03	-6.5722e-03	-6.3222e-03	-5.6722e-03	-6.8722e-03	-5.5722e-03	-5.2222e-03	-5.2722e-03	-5.7722e-03	-6.0222e-03	-5.6055e-03	-4.7388e-03	-4.3722e-03	-5.0055e-03	-5.5388e-03	-6.5722e-03
-3.4153e-03	-3.4153e-03	-4.2653e-03	-5.1153e-03	-4.1153e-03	-5.0153e-03	-4.9653e-03	-5.4403e-03	-6.8653e-03	-6.0903e-03	-6.3486e-03	-5.2820e-03	-5.1653e-03	-5.3486e-03	-4.4820e-03	-4.9153e-03	-5.2653e-03	-3.7653e-03	-2.2820e-03	-2.8486e-03	-2.8153e-03	-2.8153e-03	-4.7153e-03	-4.4486e-03	-3.4820e-03	-3.6820e-03	-4.6486e-03	-4.9653e-03	-4.5953e-03	-3.4753e-03	-4.3553e-03	-3.1353e-03	-2.8653e-03	-3.3153e-03	-4.0486e-03	-4.7820e-03	-4.3153e-03	-3.6903e-03	-3.2653e-03	-3.8403e-03	-4.2153e-03	-4.7653e-03	-5.2653e-03	-5.6153e-03	-5.3153e-03	-3.6153e-03	-3.1153e-03	-4.1486e-03	-5.3820e-03	-7.0653e-03
-6.3458e-03	-6.3458e-03	-6.4958e-03	-6.6458e-03	-7.7458e-03	-1.1246e-02	-9.6958e-03	-8.3458e-03	-9.1458e-03	-7.9458e-03	-7.9791e-03	-8.6124e-03	-6.2958e-03	-3.8791e-03	-4.6124e-03	-5.9458e-03	-7.6958e-03	-7.4458e-03	-7.5791e-03	-8.0124e-03	-7.6958e-03	-6.6124e-03	-6.6791e-03	-7.0791e-03	-9.7124e-03	-9.6458e-03	-7.4458e-03	-6.3458e-03	-5.9458e-03	-6.7458e-03	-4.4458e-03	-7.5458e-03	-7.6958e-03	-8.1458e-03	-8.2124e-03	-8.2791e-03	-7.2458e-03	-6.0458e-03	-6.6458e-03	-6.8458e-03	-5.9458e-03	-7.2458e-03	-9.8458e-03	-9.2458e-03	-7.1124e-03	-6.5791e-03	-6.4958e-03	-7.7458e-03	-6.6458e-03	-7.3958e-03
-6.7631e-03	-6.7631e-03	-7.7131e-03	-8.6631e-03	-6.4631e-03	-9.5631e-03	-9.0631e-03	-8.9131e-03	-1.0763e-02	-8.6131e-03	-8.8965e-03	-9.2298e-03	-8.2131e-03	-6.9298e-03	-7.8965e-03	-6.9631e-03	-6.6631e-03	-7.0631e-03	-7.0631e-03	-6.8631e-03	-6.9131e-03	-6.7631e-03	-6.1631e-03	-5.7965e-03	-8.9298e-03	-8.3631e-03	-8.6631e-03	-7.2131e-03	-6.2031e-03	-6.7431e-03	-6.3831e-03	-7.1231e-03	-6.8631e-03	-6.8965e-03	-7.4965e-03	-8.0965e-03	-7.6631e-03	-6.8131e-03	-8.8631e-03	-9.0131e-03	-8.2631e-03	-7.4131e-03	-7.4631e-03	-7.7131e-03	-7.7631e-03	-7.7631e-03	-7.1131e-03	-6.7965e-03	-8.2298e-03	-8.3131e-03
-5.8247e-03	-5.8247e-03	-3.5747e-03	-1.3247e-03	-4.5247e-03	-6.2247e-03	-5.8747e-03	-6.6997e-03	-1.0775e-02	-1.6350e-02	-1.2925e-02	-6.6247e-03	-2.2465e-04	-1.0913e-03	-1.4558e-02	-1.3175e-02	-8.7247e-03	-9.2747e-03	-9.2580e-03	-2.9913e-03	-3.8747e-03	-7.5580e-03	-1.3691e-02	-1.2525e-02	-9.6247e-03	-4.8247e-03	-6.9247e-03	-6.4247e-03	-8.2247e-03	-6.6247e-03	-1.1247e-03	-5.0247e-03	-5.5747e-03	-5.9247e-03	-7.5580e-03	-9.1913e-03	-6.7247e-03	-3.2497e-03	-1.1475e-02	-9.7997e-03	-9.4247e-03	-5.2247e-03	-2.8247e-03	-6.7247e-03	-8.9580e-03	-3.4913e-03	-5.7747e-03	-1.1091e-02	-1.1558e-02	-1.3775e-02
-6.2285e-03	-6.2285e-03	-9.5285e-03	-1.2829e-02	-5.6285e-03	-1.3529e-02	-1.2579e-02	-1.1479e-02	-1.2429e-02	-8.3785e-03	-9.0952e-03	-8.2618e-03	-8.5785e-03	-6.3952e-03	-1.0062e-02	-7.1285e-03	-7.4285e-03	-8.1285e-03	-7.6285e-03	-6.8285e-03	-4.8785e-03	-2.5285e-03	-1.0529e-02	-1.0795e-02	-1.1362e-02	-1.3129e-02	-1.4429e-02	-1.4579e-02	-1.2469e-02	-1.2609e-02	-9.4485e-03	-7.0885e-03	-5.5285e-03	-4.4618e-03	-5.1285e-03	-5.7952e-03	-5.9285e-03	-6.6035e-03	-8.6785e-03	-1.1654e-02	-1.3379e-02	-1.1279e-02	-8.3785e-03	-7.9285e-03	-7.4285e-03	-5.8285e-03	-5.2285e-03	-7.1285e-03	-9.2285e-03	-1.2229e-02
-2.1773e-03	-2.1773e-03	-2.4273e-03	-2.6773e-03	-2.4773e-03	-2.8773e-03	-2.8273e-03	-2.7523e-03	-2.8273e-03	-2.1023e-03	-2.2440e-03	-2.7107e-03	-3.0273e-03	-2.8773e-03	-2.5773e-03	-2.1773e-03	-2.3773e-03	-2.7773e-03	-2.9773e-03	-2.5773e-03	-2.5273e-03	-2.3440e-03	-3.2107e-03	-3.1773e-03	-3.7773e-03	-3.6440e-03	-2.7107e-03	-2.5273e-03	-2.4973e-03	-2.6173e-03	-2.9373e-03	-2.8573e-03	-2.8773e-03	-3.0440e-03	-3.3107e-03	-3.4273e-03	-3.0273e-03	-2.7523e-03	-2.4273e-03	-3.0023e-03	-2.9273e-03	-2.8773e-03	-3.0773e-03	-2.9273e-03	-2.4107e-03	-1.9440e-03	-1.8273e-03	-2.1773e-03	-1.9773e-03	-2.1773e-03
-5.3016e-03	-5.3016e-03	-5.3516e-03	-5.4016e-03	-5.0016e-03	-7.2016e-03	-7.2016e-03	-7.5266e-03	-5.3516e-03	-6.1766e-03	-6.4683e-03	-7.5350e-03	-6.7516e-03	-5.8350e-03	-6.7683e-03	-6.3016e-03	-6.2016e-03	-5.9016e-03	-5.4683e-03	-5.3350e-03	-5.0516e-03	-4.3683e-03	-3.8350e-03	-4.1350e-03	-6.3683e-03	-6.7683e-03	-5.9350e-03	-5.3516e-03	-4.7216e-03	-5.7416e-03	-5.2616e-03	-3.1816e-03	-2.7016e-03	-3.1350e-03	-5.3683e-03	-5.8516e-03	-5.7516e-03	-6.0266e-03	-5.8516e-03	-5.4766e-03	-6.1016e-03	-6.4016e-03	-6.5016e-03	-6.4516e-03	-5.7683e-03	-5.2350e-03	-4.3516e-03	-4.1016e-03	-5.1016e-03	-6.0016e-03
-5.2007e-03	-5.2007e-03	-5.2507e-03	-5.3007e-03	-4.7007e-03	-4.2007e-03	-4.7507e-03	-5.3757e-03	-4.9507e-03	-4.8257e-03	-5.1007e-03	-4.7007e-03	-5.4507e-03	-5.8340e-03	-5.1674e-03	-4.7007e-03	-4.7007e-03	-5.4007e-03	-5.6340e-03	-5.2674e-03	-5.2507e-03	-5.3340e-03	-3.3674e-03	-3.9340e-03	-5.8674e-03	-6.1674e-03	-4.2340e-03	-4.3007e-03	-4.7407e-03	-4.7807e-03	-4.9207e-03	-3.8607e-03	-4.4507e-03	-4.9007e-03	-4.7007e-03	-4.4507e-03	-4.0007e-03	-3.8007e-03	-4.8007e-03	-4.4007e-03	-4.9507e-03	-5.4507e-03	-5.6007e-03	-5.8507e-03	-5.5674e-03	-4.5340e-03	-4.2007e-03	-4.2007e-03	-3.7007e-03	-3.3507e-03
-2.4776e-03	-2.4776e-03	-2.8276e-03	-3.1776e-03	-3.2776e-03	-3.1776e-03	-3.0776e-03	-3.0276e-03	-3.9776e-03	-2.4276e-03	-2.3110e-03	-1.9443e-03	-1.6276e-03	-1.5443e-03	-2.5110e-03	-2.1276e-03	-1.9276e-03	-2.1776e-03	-2.1110e-03	-1.9443e-03	-1.7276e-03	-1.5776e-03	-1.3776e-03	-1.5443e-03	-2.7110e-03	-2.3776e-03	-1.1776e-03	-9.2764e-04	-1.5176e-03	-2.7576e-03	-1.9976e-03	-2.5376e-03	-2.5276e-03	-1.8443e-03	-2.8110e-03	-1.8776e-03	-1.5276e-03	-1.9026e-03	-2.3276e-03	-2.4526e-03	-2.2276e-03	-2.3276e-03	-2.7776e-03	-2.0276e-03	-1.2776e-03	-1.9776e-03	-1.9776e-03	-1.8776e-03	-1.1776e-03	-1.2276e-03
-2.7308e-04	-2.7308e-04	-3.2308e-04	-3.7308e-04	2.2692e-04	-5.7308e-04	-5.2308e-04	-4.4808e-04	-4.2308e-04	2.0192e-04	1.9358e-04	6.0250e-05	2.6917e-05	1.6025e-04	1.9358e-04	7.6917e-05	-1.7308e-04	4.2692e-04	8.2692e-04	3.2692e-04	1.7692e-04	3.9358e-04	1.6025e-04	3.6025e-04	-6.4167e-06	-7.3083e-05	1.2692e-04	-7.3083e-05	-5.3083e-05	2.6692e-04	5.8692e-04	3.0692e-04	5.2692e-04	5.6025e-04	5.9358e-04	6.2692e-04	7.7692e-04	7.5192e-04	7.7692e-04	6.0192e-04	5.2692e-04	2.7692e-04	-7.3083e-05	2.6917e-05	4.2692e-04	7.2692e-04	9.2692e-04	8.2692e-04	9.2692e-04	4.7692e-04
-4.8130e-03	-4.8130e-03	-5.2130e-03	-5.6130e-03	-4.9130e-03	-5.1130e-03	-5.5130e-03	-5.9380e-03	-5.7630e-03	-5.2880e-03	-5.2464e-03	-5.2797e-03	-5.4630e-03	-5.6797e-03	-5.4464e-03	-5.2130e-03	-5.3130e-03	-5.8130e-03	-6.0797e-03	-5.7464e-03	-5.8130e-03	-5.9130e-03	-6.4130e-03	-6.5797e-03	-6.7464e-03	-6.6464e-03	-5.7797e-03	-5.4130e-03	-5.3130e-03	-5.9130e-03	-6.7130e-03	-6.4130e-03	-6.7630e-03	-7.1130e-03	-6.4130e-03	-6.5630e-03	-6.1630e-03	-5.7880e-03	-5.5630e-03	-6.1380e-03	-6.1130e-03	-5.7630e-03	-5.6630e-03	-6.0630e-03	-6.1130e-03	-5.2130e-03	-5.3630e-03	-5.7797e-03	-4.5464e-03	-5.0130e-03
-1.3581e-02	-1.3581e-02	-1.3431e-02	-1.3281e-02	-1.2681e-02	-1.4881e-02	-1.6381e-02	-1.7556e-02	-1.7531e-02	-1.2306e-02	-1.1414e-02	-1.1547e-02	-1.0981e-02	-1.1547e-02	-1.1114e-02	-1.2981e-02	-1.5231e-02	-1.5831e-02	-1.4947e-02	-1.2414e-02	-1.1981e-02	-1.0214e-02	-9.1474e-03	-7.1474e-03	-1.3214e-02	-1.3181e-02	-1.1681e-02	-1.1731e-02	-1.1381e-02	-1.1881e-02	-1.6181e-02	-9.3807e-03	-9.8307e-03	-1.0747e-02	-1.2614e-02	-1.2681e-02	-1.2931e-02	-1.2981e-02	-9.0807e-03	-1.1781e-02	-1.0731e-02	-9.8307e-03	-1.1081e-02	-1.2931e-02	-1.2481e-02	-1.1981e-02	-1.2881e-02	-1.5581e-02	-1.1981e-02	-1.4781e-02
-8.0227e-03	-8.0227e-03	-8.3727e-03	-8.7227e-03	-8.6227e-03	-1.2223e-02	-1.1873e-02	-1.2223e-02	-1.1323e-02	-1.0823e-02	-1.0989e-02	-5.3561e-03	-6.3227e-03	-8.4561e-03	-1.0789e-02	-9.4727e-03	-7.4727e-03	-8.9227e-03	-1.1223e-02	-1.0623e-02	-1.2023e-02	-1.1356e-02	-7.4894e-03	-6.5561e-03	-9.9894e-03	-1.1089e-02	-1.1256e-02	-1.3323e-02	-1.4603e-02	-1.1783e-02	-1.4563e-02	-1.0743e-02	-1.2623e-02	-1.3956e-02	-9.5894e-03	-9.2227e-03	-9.0727e-03	-8.6727e-03	-7.4227e-03	-8.7727e-03	-7.3727e-03	-8.0227e-03	-1.0323e-02	-9.0227e-03	-6.4227e-03	-6.5227e-03	-5.2727e-03	-5.6227e-03	-1.1623e-02	-1.0373e-02
-7.2460e-03	-7.2460e-03	-7.3460e-03	-7.4460e-03	-6.6460e-03	-7.9460e-03	-7.3960e-03	-6.7710e-03	-6.8960e-03	-6.2210e-03	-6.0126e-03	-6.3793e-03	-5.8460e-03	-5.4126e-03	-6.3793e-03	-5.8460e-03	-5.6460e-03	-5.9960e-03	-6.0460e-03	-6.2460e-03	-6.0960e-03	-5.9793e-03	-6.6126e-03	-7.0126e-03	-8.1793e-03	-8.3126e-03	-6.1793e-03	-6.1460e-03	-6.3260e-03	-5.5060e-03	-6.2860e-03	-6.4660e-03	-6.0960e-03	-6.0460e-03	-6.4460e-03	-6.7960e-03	-6.4960e-03	-6.1460e-03	-6.4460e-03	-5.5460e-03	-5.8960e-03	-6.8960e-03	-7.5960e-03	-7.4460e-03	-6.8126e-03	-5.9793e-03	-5.2460e-03	-5.5126e-03	-4.8793e-03	-5.6960e-03
-1.4986e-02	-1.4986e-02	-1.5386e-02	-1.5786e-02	-1.5886e-02	-1.7386e-02	-1.6836e-02	-1.6336e-02	-1.6786e-02	-1.4636e-02	-1.4420e-02	-1.4653e-02	-1.4486e-02	-1.4620e-02	-1.4553e-02	-1.4536e-02	-1.4586e-02	-1.3636e-02	-1.2920e-02	-1.4453e-02	-1.4436e-02	-1.3953e-02	-1.3520e-02	-1.3620e-02	-1.5453e-02	-1.5653e-02	-1.6420e-02	-1.5936e-02	-1.5306e-02	-1.4926e-02	-1.4646e-02	-1.5266e-02	-1.5386e-02	-1.5820e-02	-1.4853e-02	-1.5036e-02	-1.5036e-02	-1.5261e-02	-1.5536e-02	-1.5711e-02	-1.5336e-02	-1.3936e-02	-1.3886e-02	-1.4636e-02	-1.4353e-02	-1.5020e-02	-1.3986e-02	-1.3620e-02	-1.5353e-02	-1.5736e-02
-7.1447e-03	-7.1447e-03	-7.0447e-03	-6.9447e-03	-8.0447e-03	-9.6447e-03	-9.3447e-03	-9.0447e-03	-9.7447e-03	-8.0447e-03	-7.6113e-03	-7.8780e-03	-7.3947e-03	-7.4780e-03	-8.3113e-03	-7.9947e-03	-7.5447e-03	-7.2947e-03	-7.6113e-03	-7.9780e-03	-8.5447e-03	-8.2780e-03	-8.8113e-03	-8.4447e-03	-8.6447e-03	-8.6113e-03	-7.3780e-03	-7.8447e-03	-8.2847e-03	-7.9247e-03	-8.7647e-03	-9.0047e-03	-8.8947e-03	-8.8113e-03	-9.1780e-03	-9.0947e-03	-8.4947e-03	-8.0447e-03	-8.8447e-03	-7.9447e-03	-7.6947e-03	-7.3947e-03	-7.6947e-03	-7.9947e-03	-7.7447e-03	-7.8447e-03	-7.4447e-03	-7.6113e-03	-8.9780e-03	-9.1447e-03
-6.8172e-03	-6.8172e-03	-9.1172e-03	-1.1417e-02	-8.4172e-03	-1.1017e-02	-1.0117e-02	-9.8172e-03	-1.2617e-02	-9.4172e-03	-1.0351e-02	-8.0839e-03	-9.7672e-03	-1.0551e-02	-7.2839e-03	-7.4672e-03	-8.3672e-03	-9.2172e-03	-1.1384e-02	-9.6506e-03	-1.1617e-02	-1.0584e-02	-1.1551e-02	-8.8839e-03	-9.3506e-03	-8.4839e-03	-1.3651e-02	-1.2617e-02	-1.1237e-02	-1.2157e-02	-1.2177e-02	-1.1997e-02	-1.0667e-02	-9.2506e-03	-9.0839e-03	-9.7172e-03	-1.0117e-02	-9.3172e-03	-1.0017e-02	-9.2172e-03	-8.3172e-03	-8.7672e-03	-1.1817e-02	-1.1767e-02	-8.0172e-03	-7.7172e-03	-7.8672e-03	-9.4172e-03	-8.5172e-03	-6.3672e-03
-1.3241e-02	-1.3241e-02	-1.4641e-02	-1.6041e-02	-1.4641e-02	-1.7241e-02	-1.5741e-02	-1.4341e-02	-1.5441e-02	-1.4866e-02	-1.4291e-02	-1.4116e-02	-1.3791e-02	-1.3808e-02	-1.3175e-02	-1.2941e-02	-1.4041e-02	-1.4591e-02	-1.4375e-02	-1.3808e-02	-1.4241e-02	-1.4775e-02	-1.7308e-02	-1.6175e-02	-1.5008e-02	-1.2541e-02	-1.3341e-02	-1.2391e-02	-1.2321e-02	-1.2401e-02	-1.3281e-02	-1.1561e-02	-1.2541e-02	-1.3708e-02	-1.5275e-02	-1.4291e-02	-1.2941e-02	-1.2616e-02	-1.5391e-02	-1.2466e-02	-1.3691e-02	-1.5041e-02	-1.5691e-02	-1.6841e-02	-1.6875e-02	-1.6508e-02	-1.4891e-02	-1.3475e-02	-1.2308e-02	-1.2441e-02
-6.5786e-03	-6.5786e-03	-7.1286e-03	-7.6786e-03	-6.8786e-03	-7.2786e-03	-7.4786e-03	-7.6786e-03	-7.9786e-03	-7.6786e-03	-7.3786e-03	-6.8786e-03	-6.1286e-03	-5.8453e-03	-5.3120e-03	-5.9286e-03	-6.4786e-03	-6.4786e-03	-6.5453e-03	-8.0120e-03	-7.0786e-03	-5.1453e-03	-8.0120e-03	-5.9786e-03	-6.2786e-03	-5.4120e-03	-6.5453e-03	-8.1786e-03	-9.3186e-03	-5.5586e-03	-6.4986e-03	-4.0386e-03	-5.2286e-03	-7.0453e-03	-6.5120e-03	-7.3286e-03	-7.2286e-03	-6.6036e-03	-6.5286e-03	-4.1536e-03	-4.5286e-03	-5.5286e-03	-6.3286e-03	-6.8286e-03	-6.8453e-03	-5.4120e-03	-5.3286e-03	-5.5120e-03	-5.4453e-03	-5.6286e-03
-4.8599e-03	-4.8599e-03	-5.1599e-03	-5.4599e-03	-3.6599e-03	-5.1599e-03	-5.1599e-03	-5.2599e-03	-4.5599e-03	-4.6349e-03	-4.7099e-03	-4.5849e-03	-4.2599e-03	-3.7599e-03	-3.7599e-03	-3.5599e-03	-3.8099e-03	-4.1099e-03	-4.0932e-03	-3.0266e-03	-2.8599e-03	-2.5932e-03	-3.1266e-03	-2.6599e-03	-2.9599e-03	-2.4266e-03	-2.7932e-03	-3.2099e-03	-3.8399e-03	-2.1199e-03	-2.1999e-03	-1.9799e-03	-2.2099e-03	-2.7932e-03	-3.3266e-03	-3.5599e-03	-2.6599e-03	-1.9099e-03	-3.1599e-03	-3.1099e-03	-3.0099e-03	-2.3599e-03	-2.0099e-03	-2.7099e-03	-3.1932e-03	-3.9266e-03	-3.1599e-03	-2.4932e-03	-2.1266e-03	-2.8099e-03
-3.4237e-03	-3.4237e-03	-3.0737e-03	-2.7237e-03	-2.4237e-03	-3.3237e-03	-3.1237e-03	-2.9737e-03	-3.4237e-03	-3.2737e-03	-3.1237e-03	-2.9237e-03	-2.4237e-03	-2.1237e-03	-2.3237e-03	-2.5237e-03	-3.4737e-03	-4.0237e-03	-3.3904e-03	-2.9571e-03	-2.1737e-03	-1.1237e-03	-2.0237e-03	-8.9039e-04	-3.1571e-03	-2.4237e-03	-2.1237e-03	-2.5737e-03	-3.2837e-03	-3.0437e-03	-3.0037e-03	-2.2637e-03	-2.3737e-03	-2.8904e-03	-3.1571e-03	-3.3737e-03	-2.6737e-03	-2.1737e-03	-3.7237e-03	-2.5737e-03	-2.5237e-03	-2.3237e-03	-2.4237e-03	-2.3237e-03	-1.7571e-03	-2.2904e-03	-1.4237e-03	-9.9039e-04	-1.4571e-03	-1.8237e-03
-6.0584e-03	-6.0584e-03	-5.7584e-03	-5.4584e-03	-4.4584e-03	-6.5584e-03	-6.2084e-03	-5.9834e-03	-5.4084e-03	-5.4834e-03	-5.5584e-03	-5.7084e-03	-5.5084e-03	-5.0250e-03	-4.2917e-03	-3.9584e-03	-4.4084e-03	-4.8584e-03	-4.8250e-03	-3.9917e-03	-3.7084e-03	-3.1250e-03	-3.3917e-03	-2.7250e-03	-3.6917e-03	-3.0917e-03	-4.1250e-03	-4.1084e-03	-4.2984e-03	-3.3384e-03	-2.6784e-03	-2.4184e-03	-2.7584e-03	-3.4917e-03	-4.5250e-03	-4.5084e-03	-3.1584e-03	-2.1834e-03	-3.6084e-03	-3.6334e-03	-3.3584e-03	-2.7084e-03	-2.7584e-03	-3.8584e-03	-4.4917e-03	-4.4250e-03	-3.7084e-03	-3.0917e-03	-3.1250e-03	-3.7584e-03
-1.3997e-03	-1.3997e-03	-1.5497e-03	-1.6997e-03	-6.9972e-04	-1.2997e-03	-1.3997e-03	-1.5247e-03	-8.4972e-04	-8.2472e-04	-7.9972e-04	-6.4972e-04	-3.9972e-04	-1.3306e-04	-6.6389e-05	-3.9972e-04	-9.9972e-04	-6.9972e-04	-1.3306e-04	3.3611e-05	1.0028e-04	2.6694e-04	4.3361e-04	6.6694e-04	2.3361e-04	4.0028e-04	2.7778e-07	5.0278e-05	6.0278e-05	5.2028e-04	1.1803e-03	9.4028e-04	7.5028e-04	3.6694e-04	5.3361e-04	4.0028e-04	6.0028e-04	7.0028e-04	-9.9722e-05	5.0028e-04	2.5028e-04	4.5028e-04	9.0028e-04	7.0028e-04	3.6694e-04	1.3361e-04	4.5028e-04	7.3361e-04	1.0669e-03	4.5028e-04
-5.1029e-03	-5.1029e-03	-4.2029e-03	-3.3029e-03	-1.6029e-03	-4.1029e-03	-4.0029e-03	-4.2029e-03	-3.1029e-03	-3.4779e-03	-3.8529e-03	-4.9279e-03	-4.2029e-03	-3.1362e-03	-2.3695e-03	-2.5029e-03	-3.0529e-03	-3.3029e-03	-3.6029e-03	-2.4029e-03	-2.8029e-03	-2.3362e-03	-1.6695e-03	-1.1362e-03	-3.2695e-03	-3.5695e-03	-4.2362e-03	-4.3529e-03	-3.8429e-03	-2.1829e-03	-2.0229e-03	-1.0629e-03	-1.1029e-03	-2.2029e-03	-2.6029e-03	-2.5029e-03	-1.7029e-03	-1.8779e-03	-2.2529e-03	-3.6279e-03	-3.4529e-03	-3.2029e-03	-3.1529e-03	-3.5529e-03	-4.3695e-03	-2.6362e-03	-3.0029e-03	-3.0029e-03	-2.2029e-03	-2.5029e-03
-5.0914e-03	-5.0914e-03	-4.9914e-03	-4.8914e-03	-3.8914e-03	-5.6914e-03	-5.6914e-03	-5.7914e-03	-4.6914e-03	-4.7664e-03	-4.8414e-03	-5.1164e-03	-4.7914e-03	-4.0248e-03	-3.6581e-03	-3.0914e-03	-3.7914e-03	-4.5914e-03	-4.5581e-03	-3.4248e-03	-3.5414e-03	-3.3914e-03	-3.9914e-03	-3.3581e-03	-3.6248e-03	-3.1581e-03	-3.8248e-03	-3.9914e-03	-4.2514e-03	-3.6114e-03	-2.4714e-03	-2.7314e-03	-2.7914e-03	-3.2248e-03	-3.7581e-03	-4.1914e-03	-3.5914e-03	-2.9914e-03	-3.7914e-03	-3.5914e-03	-3.8914e-03	-3.4914e-03	-2.9414e-03	-3.2914e-03	-3.5581e-03	-4.1248e-03	-3.5414e-03	-3.0581e-03	-3.4248e-03	-3.5914e-03
-2.9970e-03	-2.9970e-03	-3.1970e-03	-3.3970e-03	-3.0970e-03	-3.9970e-03	-3.8470e-03	-3.6970e-03	-3.0970e-03	-2.7720e-03	-2.4470e-03	-1.4220e-03	-1.1970e-03	-1.4303e-03	-1.5637e-03	-2.1470e-03	-2.5470e-03	-1.3970e-03	-6.3033e-04	-7.6367e-04	-1.2970e-03	-1.0303e-03	-1.4637e-03	-6.6367e-04	-2.2303e-03	-1.0970e-03	-1.0970e-03	-1.9700e-04	-2.3700e-04	-7.7000e-05	4.8300e-04	-4.5700e-04	-5.9700e-04	-7.3033e-04	-6.3667e-05	-1.0470e-03	-1.5970e-03	-1.1970e-03	-2.4970e-03	-2.6970e-03	-1.9470e-03	-1.0470e-03	-5.4700e-04	-5.4700e-04	-6.6367e-04	-1.3033e-04	-4.7000e-05	-6.9700e-04	-8.9700e-04	-1.7970e-03
-1.2912e-02	-1.2912e-02	-1.3062e-02	-1.3212e-02	-1.0712e-02	-1.3912e-02	-1.3162e-02	-1.1812e-02	-1.2312e-02	-1.1387e-02	-1.0462e-02	-1.1737e-02	-1.1412e-02	-1.0679e-02	-1.1745e-02	-9.1619e-03	-8.6119e-03	-1.0012e-02	-9.6119e-03	-8.7119e-03	-9.7619e-03	-1.1079e-02	-1.0945e-02	-9.9786e-03	-1.1745e-02	-1.1012e-02	-1.2112e-02	-1.2412e-02	-1.2292e-02	-9.8719e-03	-1.0852e-02	-1.0032e-02	-9.8619e-03	-1.0345e-02	-1.0179e-02	-9.8619e-03	-9.3619e-03	-9.5369e-03	-1.0162e-02	-9.0869e-03	-9.3619e-03	-9.4119e-03	-9.7619e-03	-9.8119e-03	-9.1786e-03	-1.1145e-02	-1.0162e-02	-9.8453e-03	-1.0679e-02	-1.1062e-02
-6.1871e-03	-6.1871e-03	-6.1871e-03	-6.1871e-03	-5.9871e-03	-8.0871e-03	-7.6371e-03	-7.1871e-03	-6.6871e-03	-6.6871e-03	-6.6871e-03	-7.1871e-03	-6.7871e-03	-5.8204e-03	-5.1537e-03	-4.7371e-03	-5.1871e-03	-5.1371e-03	-4.7871e-03	-4.3871e-03	-4.0371e-03	-3.3537e-03	-3.8204e-03	-3.0537e-03	-3.9204e-03	-3.4537e-03	-5.2204e-03	-5.4371e-03	-5.4071e-03	-4.1271e-03	-2.7471e-03	-3.1671e-03	-3.1871e-03	-4.0871e-03	-4.7871e-03	-5.1871e-03	-4.3371e-03	-3.7371e-03	-4.5871e-03	-4.3371e-03	-4.2371e-03	-3.8371e-03	-3.8371e-03	-4.5871e-03	-5.0204e-03	-4.9537e-03	-4.4871e-03	-4.4204e-03	-4.3537e-03	-5.2371e-03
-9.5088e-03	-9.5088e-03	-1.0109e-02	-1.0709e-02	-9.0088e-03	-1.1909e-02	-1.2609e-02	-1.3184e-02	-1.1759e-02	-1.1134e-02	-1.0509e-02	-1.1309e-02	-1.0309e-02	-9.8754e-03	-8.8421e-03	-9.3088e-03	-1.0559e-02	-1.2759e-02	-1.3509e-02	-1.1009e-02	-9.7588e-03	-8.8754e-03	-1.2042e-02	-1.1342e-02	-1.1375e-02	-1.1042e-02	-1.0575e-02	-1.0459e-02	-1.0469e-02	-9.5288e-03	-1.1089e-02	-1.2149e-02	-1.2259e-02	-1.2275e-02	-1.4542e-02	-1.4059e-02	-1.2909e-02	-1.2459e-02	-1.2209e-02	-1.3259e-02	-1.3009e-02	-1.2109e-02	-1.1809e-02	-1.2659e-02	-1.2475e-02	-9.8421e-03	-9.4088e-03	-8.8754e-03	-1.0442e-02	-8.4088e-03
-2.2999e-03	-2.2999e-03	-2.5999e-03	-2.8999e-03	-2.0999e-03	-3.2999e-03	-2.9499e-03	-2.8249e-03	-3.9499e-03	-3.7749e-03	-3.5999e-03	-2.8999e-03	-2.1999e-03	-1.9999e-03	-2.1999e-03	-2.4999e-03	-2.6499e-03	-2.4999e-03	-2.7999e-03	-2.8999e-03	-3.2499e-03	-2.6999e-03	-2.7999e-03	-2.0999e-03	-3.3999e-03	-2.8333e-03	-3.3666e-03	-2.8999e-03	-2.7799e-03	-2.6599e-03	-1.8399e-03	-1.7199e-03	-1.9499e-03	-2.2666e-03	-2.8333e-03	-2.2499e-03	-1.2499e-03	-1.1249e-03	-2.4499e-03	-1.7749e-03	-1.9999e-03	-1.8499e-03	-1.8499e-03	-2.0499e-03	-2.0333e-03	-2.0666e-03	-1.8499e-03	-1.7666e-03	-1.9333e-03	-2.2999e-03
-7.8716e-03	-7.8716e-03	-8.2716e-03	-8.6716e-03	-9.7716e-03	-7.9716e-03	-8.4716e-03	-8.7716e-03	-9.0716e-03	-8.5716e-03	-8.0716e-03	-1.0372e-02	-9.2216e-03	-7.7716e-03	-7.6716e-03	-6.9716e-03	-7.3716e-03	-7.5716e-03	-7.8382e-03	-7.0049e-03	-7.8216e-03	-7.3716e-03	-8.5716e-03	-7.4716e-03	-8.0716e-03	-7.6716e-03	-7.7716e-03	-8.0216e-03	-8.3116e-03	-6.4516e-03	-5.8916e-03	-6.6316e-03	-7.3216e-03	-8.2716e-03	-8.9716e-03	-8.9216e-03	-7.5216e-03	-6.5216e-03	-6.7716e-03	-8.2216e-03	-8.1716e-03	-8.2716e-03	-7.8716e-03	-6.9716e-03	-6.4382e-03	-5.4049e-03	-5.3216e-03	-5.6716e-03	-6.9716e-03	-6.5216e-03
-7.0620e-03	-7.0620e-03	-7.2620e-03	-7.4620e-03	-5.7620e-03	-7.1620e-03	-6.8620e-03	-6.2870e-03	-8.0120e-03	-7.1620e-03	-6.3120e-03	-6.4370e-03	-5.3120e-03	-5.0286e-03	-6.9953e-03	-7.2620e-03	-7.2120e-03	-7.0120e-03	-6.5620e-03	-3.8620e-03	-4.3620e-03	-5.5620e-03	-5.5620e-03	-5.7953e-03	-5.0286e-03	-4.7953e-03	-6.2286e-03	-5.7620e-03	-5.3420e-03	-5.6220e-03	-6.3020e-03	-5.9820e-03	-5.1620e-03	-5.0620e-03	-5.4620e-03	-7.6120e-03	-8.2120e-03	-6.8370e-03	-7.8120e-03	-7.1870e-03	-6.2120e-03	-5.9620e-03	-6.1120e-03	-6.1120e-03	-5.7953e-03	-4.7286e-03	-5.0120e-03	-5.6286e-03	-4.0953e-03	-3.7620e-03
-2.3839e-04	-2.3839e-04	-4.3839e-04	-6.3839e-04	-1.3839e-04	-1.0384e-03	-6.8839e-04	-3.3839e-04	-7.3839e-04	-5.3839e-04	-3.3839e-04	-2.3839e-04	1.1161e-04	2.9494e-04	4.2828e-04	1.1611e-05	-4.3839e-04	1.1161e-04	5.2828e-04	2.9494e-04	1.1611e-05	1.6161e-04	6.1611e-05	5.2828e-04	-2.0506e-04	-5.0556e-06	-7.1722e-05	-2.3839e-04	-2.7839e-04	4.8161e-04	1.0416e-03	1.2016e-03	1.4116e-03	1.3616e-03	9.6161e-04	9.1161e-04	1.0116e-03	1.0616e-03	2.6161e-04	9.6161e-04	1.0116e-03	9.1161e-04	7.1161e-04	6.1161e-04	6.2828e-04	5.9494e-04	8.1161e-04	8.2828e-04	4.9494e-04	1.6161e-04
-4.8122e-03	-4.8122e-03	-4.9122e-03	-5.0122e-03	-4.6122e-03	-5.3122e-03	-5.4622e-03	-5.8372e-03	-6.1622e-03	-5.9372e-03	-5.7122e-03	-6.0622e-03	-4.9622e-03	-4.4455e-03	-4.2788e-03	-5.1122e-03	-5.4122e-03	-4.4622e-03	-4.5788e-03	-5.4455e-03	-5.9122e-03	-5.2455e-03	-5.3788e-03	-4.8122e-03	-6.1122e-03	-5.7788e-03	-6.3455e-03	-5.9622e-03	-5.5722e-03	-4.4322e-03	-3.7922e-03	-4.0522e-03	-3.9122e-03	-4.0122e-03	-4.1122e-03	-3.9622e-03	-4.0622e-03	-4.2622e-03	-5.0122e-03	-3.8622e-03	-3.8122e-03	-3.8622e-03	-3.8122e-03	-3.8622e-03	-4.1455e-03	-4.0788e-03	-3.9622e-03	-3.7788e-03	-5.2455e-03	-5.2122e-03
-4.8496e-03	-4.8496e-03	-4.9496e-03	-5.0496e-03	-4.6496e-03	-6.0496e-03	-5.6996e-03	-5.5996e-03	-6.1496e-03	-6.2496e-03	-6.3496e-03	-6.6996e-03	-5.9496e-03	-5.0163e-03	-3.4830e-03	-4.2496e-03	-5.3496e-03	-5.2996e-03	-5.8830e-03	-5.0163e-03	-6.3496e-03	-6.6830e-03	-5.6163e-03	-5.5830e-03	-7.1163e-03	-6.6163e-03	-5.2830e-03	-4.1996e-03	-4.4296e-03	-5.1096e-03	-5.1896e-03	-5.2696e-03	-6.2496e-03	-6.5830e-03	-7.2163e-03	-6.6996e-03	-6.4496e-03	-6.3996e-03	-6.6496e-03	-5.8996e-03	-5.4496e-03	-5.0996e-03	-5.2496e-03	-5.5496e-03	-5.5830e-03	-5.3163e-03	-5.2496e-03	-5.3163e-03	-5.3830e-03	-5.7996e-03
-7.8643e-03	-7.8643e-03	-8.7143e-03	-9.5643e-03	-8.6643e-03	-1.0564e-02	-1.0264e-02	-1.0039e-02	-9.4143e-03	-8.8893e-03	-8.3643e-03	-8.8643e-03	-7.9143e-03	-7.8643e-03	-7.0643e-03	-8.6143e-03	-1.0214e-02	-9.7643e-03	-8.6977e-03	-9.6310e-03	-8.0143e-03	-6.8310e-03	-9.5977e-03	-1.0031e-02	-1.1298e-02	-1.0864e-02	-9.7643e-03	-8.6143e-03	-8.9243e-03	-7.7843e-03	-9.9443e-03	-1.0304e-02	-1.0964e-02	-1.0498e-02	-1.0731e-02	-1.0864e-02	-9.8643e-03	-8.2643e-03	-1.2064e-02	-9.7643e-03	-9.1643e-03	-8.2643e-03	-7.9143e-03	-7.8643e-03	-7.9643e-03	-8.6643e-03	-9.1143e-03	-9.2977e-03	-8.0310e-03	-9.2143e-03
-9.1476e-03	-9.1476e-03	-8.5976e-03	-8.0476e-03	-1.0148e-02	-1.0548e-02	-1.1298e-02	-1.2873e-02	-1.1798e-02	-1.2623e-02	-1.3448e-02	-1.4248e-02	-1.2198e-02	-9.6143e-03	-1.0081e-02	-8.4976e-03	-7.8976e-03	-8.7476e-03	-9.4143e-03	-1.0881e-02	-1.0298e-02	-9.3476e-03	-1.1548e-02	-1.1081e-02	-1.0314e-02	-1.0348e-02	-8.6476e-03	-8.9476e-03	-8.4276e-03	-1.1408e-02	-9.7876e-03	-1.0468e-02	-1.0698e-02	-1.1814e-02	-1.2181e-02	-1.1848e-02	-1.1298e-02	-1.1323e-02	-1.1498e-02	-1.0673e-02	-9.6476e-03	-9.4476e-03	-1.0248e-02	-1.0148e-02	-9.7810e-03	-7.8143e-03	-9.8476e-03	-1.2514e-02	-9.8810e-03	-1.2148e-02
-7.6143e-03	-7.6143e-03	-8.1143e-03	-8.6143e-03	-8.0143e-03	-9.3143e-03	-9.1143e-03	-8.9143e-03	-9.5143e-03	-9.1143e-03	-8.7143e-03	-1.0314e-02	-9.3643e-03	-8.6143e-03	-7.0143e-03	-7.3143e-03	-8.1643e-03	-8.7143e-03	-9.1477e-03	-9.4810e-03	-9.3643e-03	-8.7143e-03	-8.8143e-03	-8.4477e-03	-1.0281e-02	-9.5810e-03	-9.5477e-03	-8.6643e-03	-8.3743e-03	-8.1343e-03	-7.7943e-03	-8.2543e-03	-8.3643e-03	-8.8143e-03	-9.3143e-03	-9.4643e-03	-8.7643e-03	-8.1143e-03	-9.3143e-03	-8.1143e-03	-8.1643e-03	-8.1643e-03	-8.0643e-03	-8.2143e-03	-8.2143e-03	-7.8143e-03	-7.8143e-03	-8.1477e-03	-9.2810e-03	-9.5643e-03
-7.4879e-03	-7.4879e-03	-1.2288e-02	-1.7088e-02	-1.8688e-02	-6.2879e-03	-6.8879e-03	-8.5129e-03	-1.4538e-02	-1.4463e-02	-1.4388e-02	-9.1879e-03	-5.1379e-03	-1.7546e-03	-1.3212e-03	-4.6379e-03	-1.3538e-02	-1.4688e-02	-9.6879e-03	-6.4879e-03	-9.2879e-03	-1.3288e-02	-1.1188e-02	-1.1521e-02	-1.7255e-02	-1.4455e-02	-6.6212e-03	-7.6379e-03	-1.1108e-02	-1.0828e-02	-3.5479e-03	-6.0679e-03	-2.8379e-03	-2.3546e-03	-9.7213e-03	-1.0838e-02	-8.6379e-03	-8.8629e-03	-6.1379e-03	-4.4129e-03	-1.3588e-02	-1.8438e-02	-1.4238e-02	-1.4588e-02	-1.4421e-02	-6.1546e-03	-5.9379e-03	-6.1546e-03	-5.8213e-03	-9.2379e-03
-3.3846e-03	-3.3846e-03	-4.0846e-03	-4.7846e-03	-7.3846e-03	-6.0846e-03	-5.1846e-03	-4.5846e-03	-6.0846e-03	-6.1096e-03	-6.1346e-03	-6.1596e-03	-5.5346e-03	-4.7846e-03	-2.9846e-03	-3.7346e-03	-5.0846e-03	-4.4346e-03	-4.1179e-03	-5.4512e-03	-5.6846e-03	-4.6513e-03	-5.6179e-03	-4.4179e-03	-6.5512e-03	-5.8846e-03	-4.8846e-03	-4.8846e-03	-4.9046e-03	-6.2246e-03	-4.1446e-03	-4.7646e-03	-4.5846e-03	-4.8846e-03	-5.1846e-03	-6.1346e-03	-5.3846e-03	-3.5846e-03	-4.7846e-03	-5.7846e-03	-4.8846e-03	-4.1846e-03	-3.6846e-03	-3.8346e-03	-4.2512e-03	-4.9179e-03	-3.9346e-03	-3.1846e-03	-5.4846e-03	-5.3846e-03
-7.6636e-03	-7.6636e-03	-8.2636e-03	-8.8636e-03	-6.6636e-03	-9.4636e-03	-9.3136e-03	-9.5386e-03	-9.5136e-03	-9.3636e-03	-9.2136e-03	-1.0189e-02	-8.5136e-03	-7.5303e-03	-6.6969e-03	-7.7136e-03	-8.4636e-03	-8.3636e-03	-8.7969e-03	-8.8303e-03	-9.2136e-03	-8.7303e-03	-7.7969e-03	-7.1969e-03	-8.5302e-03	-8.0302e-03	-8.0969e-03	-8.1636e-03	-8.4036e-03	-6.4436e-03	-7.2836e-03	-6.3236e-03	-6.5136e-03	-7.2969e-03	-7.8302e-03	-8.6136e-03	-8.2636e-03	-7.4886e-03	-9.0136e-03	-8.3386e-03	-7.7136e-03	-6.5136e-03	-6.4636e-03	-7.5636e-03	-7.8969e-03	-8.1302e-03	-7.1136e-03	-6.4969e-03	-9.0303e-03	-9.0636e-03
-1.3287e-02	-1.3287e-02	-1.3587e-02	-1.3887e-02	-1.1987e-02	-1.5787e-02	-1.5587e-02	-1.4762e-02	-1.5937e-02	-1.3712e-02	-1.2221e-02	-1.3454e-02	-1.1887e-02	-1.1821e-02	-1.2854e-02	-1.2987e-02	-1.2037e-02	-1.3437e-02	-1.5221e-02	-1.1754e-02	-1.3187e-02	-1.5087e-02	-1.5087e-02	-1.4754e-02	-1.5421e-02	-1.3687e-02	-1.4187e-02	-1.2237e-02	-1.2107e-02	-1.4827e-02	-1.5747e-02	-1.4367e-02	-1.5637e-02	-1.6521e-02	-1.7554e-02	-1.8237e-02	-1.6587e-02	-1.4562e-02	-1.4737e-02	-1.4712e-02	-1.3387e-02	-1.2787e-02	-1.3737e-02	-1.3337e-02	-1.2454e-02	-1.2721e-02	-1.2637e-02	-1.2854e-02	-1.5121e-02	-1.4487e-02
-7.6343e-03	-7.6343e-03	-7.8843e-03	-8.1343e-03	-8.1343e-03	-8.6343e-03	-8.5843e-03	-8.5093e-03	-8.7843e-03	-8.1593e-03	-7.8343e-03	-7.3343e-03	-6.8343e-03	-6.4343e-03	-5.7343e-03	-5.8343e-03	-6.3843e-03	-6.0843e-03	-5.4676e-03	-5.0009e-03	-5.2843e-03	-5.6676e-03	-5.6009e-03	-5.5343e-03	-5.8343e-03	-5.6343e-03	-6.2343e-03	-5.4843e-03	-4.8143e-03	-5.2943e-03	-4.6743e-03	-5.2543e-03	-5.2843e-03	-5.5676e-03	-6.9009e-03	-6.6843e-03	-5.9343e-03	-5.7093e-03	-6.3843e-03	-6.2593e-03	-5.8843e-03	-5.4343e-03	-6.0843e-03	-6.5343e-03	-6.1009e-03	-5.9676e-03	-5.6843e-03	-5.6676e-03	-5.5009e-03	-5.6343e-03
-6.0804e-03	-6.0804e-03	-6.3304e-03	-6.5804e-03	-6.5804e-03	-5.8804e-03	-6.3304e-03	-6.6554e-03	-6.8304e-03	-6.1054e-03	-5.7138e-03	-4.6471e-03	-4.0804e-03	-3.8804e-03	-5.1804e-03	-5.4304e-03	-5.3804e-03	-4.4804e-03	-3.7138e-03	-4.3471e-03	-4.7804e-03	-5.0138e-03	-3.4471e-03	-3.2804e-03	-5.0804e-03	-4.6471e-03	-4.0138e-03	-3.5304e-03	-3.7404e-03	-4.6004e-03	-3.3604e-03	-3.5204e-03	-3.7804e-03	-4.0804e-03	-5.5804e-03	-5.0304e-03	-4.0804e-03	-4.1054e-03	-6.4304e-03	-4.6554e-03	-5.0304e-03	-4.9304e-03	-4.7804e-03	-4.7804e-03	-4.3804e-03	-4.0804e-03	-4.1304e-03	-4.4138e-03	-4.3471e-03	-3.9304e-03
-6.4280e-03	-6.4280e-03	-6.5780e-03	-6.7280e-03	-7.1280e-03	-7.0280e-03	-7.1780e-03	-7.2280e-03	-6.7280e-03	-6.3280e-03	-6.1280e-03	-5.4280e-03	-5.5780e-03	-5.8613e-03	-5.9947e-03	-5.8780e-03	-5.8280e-03	-5.8780e-03	-5.6613e-03	-5.0947e-03	-5.1780e-03	-5.5947e-03	-5.1613e-03	-5.4613e-03	-5.4947e-03	-5.6947e-03	-5.9613e-03	-5.7280e-03	-5.4480e-03	-5.7680e-03	-5.8880e-03	-5.9080e-03	-5.9280e-03	-5.8947e-03	-6.5613e-03	-6.1280e-03	-5.6280e-03	-5.5780e-03	-6.0280e-03	-6.5780e-03	-6.0780e-03	-5.3780e-03	-5.9780e-03	-6.5780e-03	-5.8613e-03	-5.5947e-03	-4.8780e-03	-4.9613e-03	-5.0947e-03	-5.5280e-03
-9.1086e-04	-9.1086e-04	-1.1109e-03	-1.3109e-03	-1.0109e-03	-1.3109e-03	-1.2609e-03	-1.3109e-03	-1.6109e-03	-1.7109e-03	-1.6775e-03	-1.4442e-03	-1.0109e-03	-5.1086e-04	-1.1086e-04	-3.6086e-04	-7.6086e-04	-2.1086e-04	2.8914e-04	5.8914e-04	5.8914e-04	6.2247e-04	1.5581e-04	2.8914e-04	-2.1086e-04	-1.4419e-04	-2.7753e-04	-2.6086e-04	-9.0861e-05	4.2914e-04	1.1491e-03	3.6914e-04	4.8914e-04	3.8914e-04	-1.0861e-05	-6.0861e-05	2.3914e-04	5.1414e-04	1.3914e-04	1.6414e-04	3.8914e-04	4.8914e-04	1.3914e-04	-1.6086e-04	-1.1086e-04	7.8914e-04	6.3914e-04	1.8914e-04	3.8914e-04	-2.1086e-04
-5.5602e-03	-5.5602e-03	-5.8102e-03	-6.0602e-03	-7.1602e-03	-5.9602e-03	-6.2602e-03	-6.7103e-03	-6.4603e-03	-6.7102e-03	-6.6269e-03	-4.7936e-03	-5.6102e-03	-6.3602e-03	-4.4602e-03	-4.1602e-03	-4.8102e-03	-5.6602e-03	-5.8602e-03	-6.6602e-03	-5.7102e-03	-4.4603e-03	-4.8602e-03	-4.8602e-03	-7.1603e-03	-6.8936e-03	-4.8269e-03	-4.1603e-03	-4.3403e-03	-5.1203e-03	-5.3003e-03	-5.6803e-03	-5.9103e-03	-5.4936e-03	-5.9269e-03	-5.2103e-03	-5.2603e-03	-5.7853e-03	-6.3103e-03	-6.0353e-03	-5.1103e-03	-3.9103e-03	-5.0602e-03	-5.7102e-03	-4.6602e-03	-5.2603e-03	-4.5603e-03	-3.9936e-03	-3.6269e-03	-3.7603e-03
-3.6703e-03	-3.6703e-03	-3.9703e-03	-4.2703e-03	-4.1703e-03	-4.3703e-03	-4.3703e-03	-4.4953e-03	-4.8203e-03	-4.6453e-03	-4.5703e-03	-3.6703e-03	-3.3703e-03	-3.0703e-03	-3.1703e-03	-3.1703e-03	-3.4703e-03	-2.9703e-03	-2.2036e-03	-1.5370e-03	-1.7703e-03	-2.4036e-03	-2.8370e-03	-2.9703e-03	-3.1703e-03	-2.9370e-03	-2.7036e-03	-2.1703e-03	-1.7503e-03	-2.2303e-03	-1.9103e-03	-1.9903e-03	-2.1703e-03	-2.5703e-03	-3.8703e-03	-3.5203e-03	-2.5703e-03	-2.2453e-03	-2.6203e-03	-3.8953e-03	-3.2703e-03	-2.5203e-03	-2.9703e-03	-3.2703e-03	-2.7703e-03	-2.8703e-03	-2.3703e-03	-2.3370e-03	-2.1036e-03	-2.4203e-03
-3.5510e-03	-3.5510e-03	-4.1510e-03	-4.7510e-03	-4.9510e-03	-5.2510e-03	-4.6510e-03	-4.0260e-03	-5.9010e-03	-3.2760e-03	-3.6844e-03	-4.0177e-03	-3.5510e-03	-2.0844e-03	-2.4177e-03	-2.5510e-03	-3.8010e-03	-4.2010e-03	-3.9510e-03	-1.9510e-03	-1.8510e-03	-1.7510e-03	-3.6510e-03	-2.8844e-03	-5.4177e-03	-3.9177e-03	-4.6844e-03	-3.3510e-03	-2.9910e-03	-2.7310e-03	-3.6710e-03	-2.9110e-03	-3.2010e-03	-2.6844e-03	-2.4177e-03	-2.0510e-03	-3.0010e-03	-3.8010e-03	-4.2510e-03	-4.0010e-03	-3.3010e-03	-2.1010e-03	-2.7510e-03	-4.1010e-03	-4.2510e-03	-3.0510e-03	-3.5510e-03	-3.9844e-03	-2.1177e-03	-2.4010e-03
-5.8808e-03	-5.8808e-03	-6.0308e-03	-6.1808e-03	-6.0808e-03	-6.1808e-03	-6.2308e-03	-6.2808e-03	-5.8808e-03	-6.0808e-03	-5.8808e-03	-4.6808e-03	-4.5808e-03	-4.5808e-03	-5.0808e-03	-5.0808e-03	-5.4808e-03	-5.1808e-03	-4.4141e-03	-4.7474e-03	-4.7308e-03	-5.1474e-03	-5.1141e-03	-5.4474e-03	-5.1141e-03	-5.2141e-03	-5.2474e-03	-4.8308e-03	-4.4608e-03	-4.7408e-03	-5.0208e-03	-4.9008e-03	-5.2808e-03	-5.5474e-03	-6.0141e-03	-5.5808e-03	-4.8808e-03	-4.6308e-03	-5.4808e-03	-6.0308e-03	-5.3808e-03	-4.4808e-03	-5.0308e-03	-5.6808e-03	-5.1141e-03	-5.0474e-03	-4.4308e-03	-4.4141e-03	-4.6474e-03	-4.7808e-03
-1.4410e-03	-1.4410e-03	-8.9099e-04	-3.4099e-04	-3.6410e-03	-2.0410e-03	-3.6410e-03	-5.8160e-03	-6.3910e-03	-7.3660e-03	-5.3410e-03	-5.4099e-04	-3.9099e-04	-5.8743e-03	-9.0077e-03	-1.2841e-02	-1.0791e-02	-7.2410e-03	-7.4410e-03	-3.6410e-03	-5.8910e-03	-7.7743e-03	-7.3077e-03	-8.4410e-03	-4.7410e-03	-5.0410e-03	-6.6410e-03	-3.9410e-03	-1.9010e-03	-5.1610e-03	-8.9210e-03	-7.0810e-03	-6.8910e-03	-6.0743e-03	-3.9077e-03	-3.9410e-03	-4.0910e-03	-5.2660e-03	-1.0191e-02	-1.0416e-02	-1.1391e-02	-8.6910e-03	-4.7410e-03	-1.3410e-03	6.2568e-04	-2.9077e-03	-2.1910e-03	-2.0410e-03	-5.7410e-03	-5.3910e-03
-7.7998e-03	-7.7998e-03	-8.6498e-03	-9.4997e-03	-8.0998e-03	-9.4997e-03	-1.0350e-02	-1.0900e-02	-9.1997e-03	-7.2998e-03	-6.5998e-03	-2.5997e-03	-3.8997e-03	-6.2331e-03	-8.6664e-03	-7.6998e-03	-6.7998e-03	-8.3498e-03	-8.8331e-03	-7.3664e-03	-7.3498e-03	-7.4331e-03	-7.0664e-03	-7.0997e-03	-9.3997e-03	-9.6664e-03	-8.6331e-03	-8.8497e-03	-8.9198e-03	-7.5398e-03	-8.1598e-03	-6.8797e-03	-7.0497e-03	-7.1998e-03	-8.0997e-03	-7.9497e-03	-8.7497e-03	-9.5998e-03	-1.1300e-02	-9.6998e-03	-8.9998e-03	-7.7498e-03	-8.0497e-03	-7.8498e-03	-6.2331e-03	-7.3664e-03	-5.6498e-03	-5.2664e-03	-9.0331e-03	-8.0998e-03
-3.3711e-03	-3.3711e-03	-3.8211e-03	-4.2711e-03	-2.3711e-03	-3.3711e-03	-2.9211e-03	-2.9961e-03	-4.4211e-03	-4.9461e-03	-4.5711e-03	-3.7111e-04	5.2889e-04	-7.1111e-05	-3.7111e-04	-1.2211e-03	-3.7111e-04	5.7889e-04	-4.0444e-04	5.6222e-04	-9.2111e-04	-1.7711e-03	-2.4711e-03	-2.1378e-03	-4.0444e-04	3.6222e-04	9.9556e-04	9.7889e-04	3.6889e-04	-9.1111e-05	1.4889e-04	-3.3111e-03	-2.6211e-03	-1.6378e-03	-2.4044e-03	-2.5211e-03	-1.8211e-03	-7.4611e-04	-2.6211e-03	-2.6961e-03	-8.7111e-04	3.2889e-04	-8.2111e-04	-1.2711e-03	-1.7111e-04	1.2889e-04	1.5789e-03	1.3956e-03	-1.5378e-03	-2.3711e-03
-1.1092e-02	-1.1092e-02	-1.1442e-02	-1.1792e-02	-8.7918e-03	-1.7692e-02	-1.4242e-02	-1.0442e-02	-9.1918e-03	-9.1703e-03	-9.1489e-03	-1.2877e-02	-1.4556e-02	-1.6235e-02	-1.5363e-02	-1.2692e-02	-9.6918e-03	-1.0442e-02	-9.3918e-03	-6.8918e-03	-7.1918e-03	-9.3918e-03	-1.0992e-02	-1.1358e-02	-1.9125e-02	-1.7758e-02	-1.2725e-02	-1.0692e-02	-1.0332e-02	-6.8718e-03	-1.3512e-02	-8.0518e-03	-9.7918e-03	-1.2325e-02	-1.5558e-02	-1.5292e-02	-1.1742e-02	-8.2418e-03	-1.2092e-02	-1.1642e-02	-8.3418e-03	-5.7418e-03	-6.8918e-03	-9.3418e-03	-9.6918e-03	-1.2892e-02	-6.7918e-03	-1.8251e-03	-1.3558e-02	-1.3392e-02
-5.8731e-03	-5.8731e-03	-5.5731e-03	-5.2731e-03	-5.0731e-03	-5.6731e-03	-6.0731e-03	-6.0731e-03	-5.5731e-03	-4.9731e-03	-4.3731e-03	-7.2731e-03	-5.7231e-03	-4.1731e-03	-4.9731e-03	-5.5231e-03	-6.4231e-03	-6.4231e-03	-6.1731e-03	-5.2731e-03	-5.1231e-03	-5.0064e-03	-6.5398e-03	-6.3731e-03	-7.7731e-03	-7.8731e-03	-5.9731e-03	-6.0731e-03	-5.7931e-03	-7.6131e-03	-5.9331e-03	-6.5531e-03	-5.5231e-03	-4.9064e-03	-7.1398e-03	-7.2231e-03	-6.1231e-03	-5.2231e-03	-7.2731e-03	-5.3231e-03	-5.4731e-03	-5.1231e-03	-5.4231e-03	-5.8731e-03	-4.8398e-03	-4.9064e-03	-3.3731e-03	-3.0398e-03	-4.6064e-03	-5.9231e-03
-6.3929e-03	-6.3929e-03	-6.5429e-03	-6.6929e-03	-6.7929e-03	-7.5929e-03	-7.6929e-03	-7.6929e-03	-7.4929e-03	-7.2072e-03	-6.9214e-03	-6.9357e-03	-6.8000e-03	-6.6643e-03	-6.2786e-03	-6.2929e-03	-6.9429e-03	-7.0429e-03	-6.5929e-03	-6.2929e-03	-6.2429e-03	-6.1929e-03	-7.0929e-03	-6.7929e-03	-7.7929e-03	-7.1929e-03	-7.1929e-03	-5.9429e-03	-5.1129e-03	-6.9329e-03	-5.6529e-03	-6.3729e-03	-6.2929e-03	-6.4929e-03	-7.2929e-03	-7.2929e-03	-6.7929e-03	-6.8179e-03	-6.7429e-03	-7.6679e-03	-7.1429e-03	-5.8429e-03	-5.9429e-03	-6.4929e-03	-5.9262e-03	-6.2595e-03	-5.4429e-03	-5.1929e-03	-5.2929e-03	-5.6429e-03
-1.9431e-02	-1.9431e-02	-1.8881e-02	-1.8331e-02	-1.6631e-02	-1.8231e-02	-1.8081e-02	-1.7556e-02	-1.5881e-02	-1.5520e-02	-1.5160e-02	-1.2974e-02	-1.3588e-02	-1.4202e-02	-1.1017e-02	-1.0581e-02	-1.0881e-02	-1.2881e-02	-1.3464e-02	-1.0098e-02	-9.9810e-03	-1.0164e-02	-9.4977e-03	-8.3977e-03	-1.1164e-02	-9.7310e-03	-1.1331e-02	-1.1231e-02	-1.1631e-02	-1.3431e-02	-1.2831e-02	-1.1831e-02	-1.0731e-02	-1.0531e-02	-9.5310e-03	-1.1831e-02	-1.3181e-02	-1.3556e-02	-1.4081e-02	-1.3806e-02	-1.5731e-02	-1.4781e-02	-1.2681e-02	-1.5131e-02	-1.5298e-02	-1.1564e-02	-8.3810e-03	-8.6977e-03	-1.2064e-02	-9.3810e-03
-2.9549e-03	-2.9549e-03	-3.5549e-03	-4.1549e-03	-4.7549e-03	-5.6549e-03	-4.9549e-03	-4.2549e-03	-4.7549e-03	-4.6263e-03	-4.4978e-03	-4.1692e-03	-3.9406e-03	-3.7121e-03	-3.5835e-03	-4.1549e-03	-4.2049e-03	-2.9049e-03	-2.7549e-03	-3.5549e-03	-3.9049e-03	-3.5216e-03	-3.4882e-03	-2.7216e-03	-2.1882e-03	-1.9882e-03	-3.5216e-03	-4.0049e-03	-4.2149e-03	-3.0749e-03	-3.2349e-03	-3.7949e-03	-3.4549e-03	-2.7883e-03	-3.3216e-03	-3.1549e-03	-3.5049e-03	-3.7799e-03	-3.5049e-03	-3.5299e-03	-3.2549e-03	-3.4549e-03	-4.4049e-03	-4.4549e-03	-3.4549e-03	-3.5549e-03	-2.6549e-03	-2.6216e-03	-2.7882e-03	-2.6549e-03
-7.7195e-03	-7.7195e-03	-8.0195e-03	-8.3195e-03	-7.8195e-03	-8.4195e-03	-8.6195e-03	-8.8945e-03	-8.7695e-03	-8.7159e-03	-8.6623e-03	-1.0734e-02	-1.0605e-02	-1.0477e-02	-7.6480e-03	-8.4695e-03	-1.0419e-02	-1.1619e-02	-1.1786e-02	-1.0353e-02	-1.0419e-02	-9.4195e-03	-8.2195e-03	-6.9528e-03	-1.1386e-02	-1.1186e-02	-9.6528e-03	-1.0869e-02	-1.2099e-02	-1.1679e-02	-1.0359e-02	-1.0639e-02	-1.1069e-02	-1.1586e-02	-1.3153e-02	-1.2269e-02	-1.0669e-02	-1.0544e-02	-1.1069e-02	-1.1194e-02	-1.2119e-02	-1.2019e-02	-1.0469e-02	-8.7195e-03	-7.5861e-03	-7.6528e-03	-6.8195e-03	-6.8861e-03	-8.7528e-03	-9.4195e-03
-4.0170e-03	-4.0170e-03	-4.0670e-03	-4.1170e-03	-3.1170e-03	-4.2170e-03	-4.4170e-03	-4.5420e-03	-3.8670e-03	-3.8063e-03	-3.7456e-03	-4.3599e-03	-4.0242e-03	-3.6885e-03	-4.3027e-03	-4.5170e-03	-4.5670e-03	-3.8670e-03	-3.3504e-03	-3.5837e-03	-3.4670e-03	-3.3504e-03	-4.8837e-03	-4.5170e-03	-4.5170e-03	-4.0170e-03	-4.0170e-03	-3.6170e-03	-3.4370e-03	-4.2570e-03	-3.9770e-03	-5.2970e-03	-4.7670e-03	-4.0837e-03	-4.8504e-03	-4.3670e-03	-3.5170e-03	-3.3420e-03	-4.7670e-03	-4.1920e-03	-4.1670e-03	-3.6670e-03	-3.4670e-03	-3.6170e-03	-3.6837e-03	-4.2504e-03	-3.4170e-03	-2.4837e-03	-3.2504e-03	-3.2670e-03
1.3270e-03	1.3270e-03	8.2704e-04	3.2704e-04	1.2270e-03	4.2704e-04	4.2704e-04	5.5204e-04	1.2770e-03	1.4449e-03	1.6128e-03	1.7556e-03	1.8485e-03	1.9413e-03	1.9842e-03	1.5270e-03	1.0770e-03	2.0270e-03	2.8937e-03	2.1604e-03	2.0770e-03	2.2604e-03	1.9937e-03	2.4604e-03	2.3937e-03	2.4604e-03	1.8937e-03	1.7770e-03	1.9070e-03	2.1870e-03	3.5670e-03	2.7470e-03	2.9270e-03	2.9937e-03	2.6604e-03	2.8270e-03	3.1270e-03	3.2270e-03	3.0270e-03	2.8270e-03	3.2770e-03	3.5270e-03	2.9270e-03	2.5270e-03	2.6937e-03	2.1604e-03	2.9270e-03	3.4937e-03	2.9604e-03	2.7270e-03
-2.0298e-03	-2.0298e-03	-2.3798e-03	-2.7298e-03	-2.2298e-03	-3.4298e-03	-3.9298e-03	-4.2548e-03	-4.1798e-03	-3.6620e-03	-3.1441e-03	-2.4013e-03	-2.2584e-03	-2.1156e-03	-1.2727e-03	-7.7985e-04	-6.2985e-04	-3.7985e-04	-1.9651e-04	-1.2632e-03	-8.2985e-04	3.6819e-05	-9.6514e-05	3.0349e-04	-1.8632e-03	-1.5632e-03	-1.4965e-03	-1.4798e-03	-1.7498e-03	-2.1698e-03	-5.8985e-04	-1.6098e-03	-1.5298e-03	-1.4298e-03	-1.7298e-03	-1.4798e-03	-7.7985e-04	-3.2985e-04	-1.1298e-03	-8.2985e-04	-1.2298e-03	-1.6798e-03	-1.6798e-03	-1.7798e-03	-1.8298e-03	-9.2985e-04	-3.7985e-04	-2.9847e-05	-8.2985e-04	-1.7798e-03
6.7707e-04	6.7707e-04	1.2707e-04	-4.2293e-04	7.7069e-05	-6.2293e-04	-3.7293e-04	-1.2293e-04	-4.2293e-04	-3.2293e-04	-2.2293e-04	2.7707e-04	4.2707e-04	5.7707e-04	4.7707e-04	5.2707e-04	1.0271e-03	2.0271e-03	2.3104e-03	1.6437e-03	1.6271e-03	2.0437e-03	1.2104e-03	1.8104e-03	3.4374e-04	1.1104e-03	1.6437e-03	1.7271e-03	1.2771e-03	2.0771e-03	2.8771e-03	1.5771e-03	1.6771e-03	1.7771e-03	9.7707e-04	1.1271e-03	1.6271e-03	1.9771e-03	1.1771e-03	1.7771e-03	2.2771e-03	2.3771e-03	1.7271e-03	1.7271e-03	2.2104e-03	1.6437e-03	2.4271e-03	2.9437e-03	1.4104e-03	1.6271e-03
-3.9264e-03	-3.9264e-03	-3.6264e-03	-3.3264e-03	-2.0264e-03	-6.3264e-03	-5.2264e-03	-3.5514e-03	-3.0764e-03	-2.6585e-03	-2.2406e-03	-3.2978e-03	-3.2549e-03	-3.2121e-03	-4.2692e-03	-4.6264e-03	-2.5764e-03	-2.6361e-05	-8.5969e-04	-1.5930e-03	-2.8764e-03	-2.6930e-03	-1.6597e-03	-1.1264e-03	-9.2636e-04	-1.5930e-03	-3.7597e-03	-4.8764e-03	-4.4864e-03	-3.8464e-03	1.3936e-03	-1.2664e-03	7.3639e-05	5.7364e-04	-9.2636e-04	-5.7636e-04	3.7364e-04	5.2364e-04	-2.0264e-03	-2.1764e-03	-1.3764e-03	-8.7636e-04	-2.2764e-03	-2.4264e-03	-1.3930e-03	-4.0597e-03	-1.7264e-03	-9.3028e-05	-2.0597e-03	-2.8264e-03
1.6865e-03	1.6865e-03	1.4365e-03	1.1865e-03	1.5865e-03	5.8649e-04	4.3649e-04	3.1149e-04	1.0365e-03	1.1043e-03	1.1722e-03	1.4151e-03	1.4579e-03	1.5008e-03	1.5436e-03	1.1365e-03	6.8649e-04	1.3865e-03	2.0865e-03	1.4865e-03	1.8365e-03	2.3532e-03	1.1198e-03	1.5198e-03	1.0532e-03	1.2532e-03	1.2198e-03	1.4365e-03	1.6865e-03	1.0865e-03	2.1865e-03	1.1865e-03	1.4865e-03	1.8198e-03	1.3532e-03	1.5365e-03	1.8865e-03	2.0365e-03	1.4865e-03	1.5365e-03	1.8365e-03	2.3365e-03	2.1365e-03	1.7365e-03	1.8198e-03	1.1532e-03	1.9865e-03	2.7198e-03	2.2532e-03	1.9865e-03
-1.4103e-02	-1.4103e-02	-1.4003e-02	-1.3903e-02	-1.3703e-02	-1.5103e-02	-1.5103e-02	-1.5228e-02	-1.5453e-02	-1.5028e-02	-1.4603e-02	-1.4453e-02	-1.3653e-02	-1.3269e-02	-1.2836e-02	-1.2353e-02	-1.2953e-02	-1.4403e-02	-1.4703e-02	-1.3003e-02	-1.3503e-02	-1.3836e-02	-1.2969e-02	-1.2503e-02	-1.4803e-02	-1.4069e-02	-1.3836e-02	-1.3003e-02	-1.2743e-02	-1.3183e-02	-1.2023e-02	-1.1663e-02	-1.1603e-02	-1.1153e-02	-1.1069e-02	-1.3236e-02	-1.3103e-02	-1.2628e-02	-1.4553e-02	-1.3578e-02	-1.2953e-02	-1.2203e-02	-1.2603e-02	-1.3203e-02	-1.3336e-02	-1.2669e-02	-1.2853e-02	-1.3036e-02	-1.2669e-02	-1.2703e-02
-1.0065e-02	-1.0065e-02	-1.0115e-02	-1.0165e-02	-9.4654e-03	-1.1265e-02	-1.1065e-02	-1.0915e-02	-1.1365e-02	-1.0915e-02	-1.0465e-02	-1.0265e-02	-1.0215e-02	-1.0499e-02	-9.3321e-03	-8.8154e-03	-9.1654e-03	-1.0315e-02	-1.0432e-02	-8.7988e-03	-9.2154e-03	-9.8654e-03	-9.1654e-03	-9.0654e-03	-1.0965e-02	-1.0499e-02	-1.0032e-02	-9.1654e-03	-8.7054e-03	-9.8454e-03	-8.6854e-03	-8.8254e-03	-8.8654e-03	-8.4154e-03	-7.8988e-03	-1.0032e-02	-9.7654e-03	-9.5404e-03	-1.0015e-02	-9.4904e-03	-9.4654e-03	-9.1154e-03	-9.2654e-03	-9.7154e-03	-9.7654e-03	-9.3654e-03	-9.4154e-03	-9.4654e-03	-9.5654e-03	-9.4654e-03
-4.7932e-03	-4.7932e-03	-5.2932e-03	-5.7932e-03	-4.6932e-03	-5.1932e-03	-5.5432e-03	-5.9432e-03	-5.9932e-03	-5.6682e-03	-5.3432e-03	-5.6682e-03	-5.8932e-03	-6.5266e-03	-4.9599e-03	-5.1932e-03	-6.0932e-03	-6.7932e-03	-6.5599e-03	-4.0266e-03	-4.6432e-03	-5.1932e-03	-3.1932e-03	-3.4266e-03	-4.2599e-03	-4.6266e-03	-4.6599e-03	-4.4932e-03	-4.1732e-03	-4.1532e-03	-1.7332e-03	-2.8132e-03	-2.1432e-03	-2.4932e-03	-3.6932e-03	-6.1932e-03	-5.9932e-03	-5.1182e-03	-6.0432e-03	-3.7682e-03	-3.8432e-03	-3.6932e-03	-3.7432e-03	-4.1432e-03	-4.1432e-03	-4.3932e-03	-4.0432e-03	-3.6932e-03	-3.6432e-03	-4.5432e-03
-8.6077e-03	-8.6077e-03	-8.9077e-03	-9.2077e-03	-6.1077e-03	-1.1308e-02	-1.0858e-02	-1.1608e-02	-1.3708e-02	-1.4183e-02	-1.4658e-02	-1.4133e-02	-1.5308e-02	-1.7441e-02	-1.2574e-02	-1.2558e-02	-1.3008e-02	-1.5908e-02	-1.5941e-02	-9.0744e-03	-6.4077e-03	-6.2411e-03	-7.6744e-03	-8.6744e-03	-1.4241e-02	-1.5208e-02	-1.2208e-02	-1.4058e-02	-1.4628e-02	-1.4648e-02	-1.0068e-02	-1.0288e-02	-9.5077e-03	-9.3077e-03	-8.5077e-03	-1.1008e-02	-1.1058e-02	-1.1333e-02	-8.9577e-03	-7.9827e-03	-1.0108e-02	-1.2458e-02	-9.9077e-03	-8.6077e-03	-1.0241e-02	-9.1744e-03	-9.2577e-03	-9.3411e-03	-8.6744e-03	-9.0577e-03
-5.0301e-03	-5.0301e-03	-5.1801e-03	-5.3301e-03	-4.4301e-03	-5.1301e-03	-5.3301e-03	-5.5301e-03	-5.3301e-03	-5.1801e-03	-5.0301e-03	-4.6801e-03	-4.5801e-03	-4.3301e-03	-4.3301e-03	-3.5801e-03	-3.6301e-03	-4.5301e-03	-4.7634e-03	-3.4967e-03	-3.7801e-03	-4.1634e-03	-3.4967e-03	-3.3967e-03	-3.8634e-03	-3.6301e-03	-4.6301e-03	-3.6301e-03	-2.7701e-03	-4.0101e-03	-2.4501e-03	-2.2901e-03	-2.4301e-03	-2.5301e-03	-2.7967e-03	-3.8634e-03	-4.0801e-03	-3.6801e-03	-4.0301e-03	-3.3801e-03	-3.0301e-03	-2.7301e-03	-2.7301e-03	-3.5301e-03	-4.2467e-03	-3.3634e-03	-3.9301e-03	-4.4967e-03	-3.8134e-03	-4.1301e-03
-9.9078e-03	-9.9078e-03	-1.2358e-02	-1.4808e-02	-1.3108e-02	-1.3608e-02	-1.4308e-02	-1.3733e-02	-9.6578e-03	-8.9578e-03	-8.2578e-03	-1.2633e-02	-1.3408e-02	-1.3241e-02	-8.2745e-03	-9.1078e-03	-8.8578e-03	-8.6578e-03	-1.0774e-02	-1.2741e-02	-1.2458e-02	-1.0674e-02	-1.1541e-02	-1.0441e-02	-1.2574e-02	-1.2174e-02	-1.2141e-02	-1.1758e-02	-1.0968e-02	-1.0128e-02	-1.2188e-02	-9.9478e-03	-1.0358e-02	-9.8578e-03	-8.1745e-03	-8.5411e-03	-7.3078e-03	-6.3578e-03	-1.2308e-02	-1.1858e-02	-1.1558e-02	-1.2008e-02	-1.1608e-02	-1.1308e-02	-1.2108e-02	-1.1908e-02	-1.2158e-02	-1.2408e-02	-1.1708e-02	-1.2408e-02
-3.9368e-03	-3.9368e-03	-4.0868e-03	-4.2368e-03	-2.5368e-03	-4.6368e-03	-4.8368e-03	-5.0618e-03	-4.1868e-03	-3.9368e-03	-3.6868e-03	-4.4118e-03	-3.2868e-03	-2.6035e-03	-3.6701e-03	-3.4868e-03	-3.5368e-03	-4.0868e-03	-3.9368e-03	-4.1368e-03	-3.4868e-03	-2.6035e-03	-3.1701e-03	-2.6368e-03	-4.4368e-03	-4.1368e-03	-2.8368e-03	-3.0868e-03	-3.8568e-03	-3.6768e-03	-2.2968e-03	-4.7168e-03	-4.3868e-03	-3.1368e-03	-2.2368e-03	-3.8368e-03	-3.4868e-03	-3.5868e-03	-3.4368e-03	-1.9868e-03	-2.0868e-03	-1.7368e-03	-2.1868e-03	-3.2368e-03	-3.8368e-03	-3.1368e-03	-3.3368e-03	-3.5368e-03	-2.3368e-03	-2.8368e-03
1.5263e-03	1.5263e-03	1.6263e-03	1.7263e-03	2.4263e-03	1.8263e-03	1.5763e-03	1.1513e-03	1.5763e-03	1.5263e-03	1.4763e-03	2.1013e-03	2.5263e-03	2.9263e-03	3.1263e-03	2.8263e-03	2.2263e-03	2.4263e-03	3.0930e-03	4.3596e-03	3.9263e-03	3.2596e-03	4.2930e-03	4.2263e-03	3.6263e-03	3.7263e-03	3.8263e-03	3.9763e-03	3.9063e-03	4.0863e-03	5.5663e-03	4.8463e-03	4.5763e-03	4.3763e-03	4.2930e-03	3.5596e-03	3.8263e-03	4.2763e-03	3.9263e-03	3.4763e-03	3.9263e-03	4.5263e-03	4.5263e-03	4.0263e-03	3.6430e-03	3.7596e-03	3.7263e-03	3.6930e-03	4.1096e-03	3.6263e-03
-5.7331e-04	-5.7331e-04	-1.0233e-03	-1.4733e-03	-3.7331e-04	-1.5733e-03	-1.1733e-03	-7.4831e-04	-1.8233e-03	-1.6233e-03	-1.4233e-03	-2.8483e-03	-1.5733e-03	-7.3306e-05	1.2267e-03	1.2267e-03	8.2669e-04	-2.3306e-05	-9.3997e-04	1.1934e-03	5.2669e-04	3.9336e-04	1.2600e-03	1.7267e-03	-1.7331e-04	5.2669e-04	1.3267e-03	2.1267e-03	1.7467e-03	1.3667e-03	1.7867e-03	1.0067e-03	-1.7331e-04	-2.2331e-04	9.2669e-04	-5.7331e-04	1.5267e-03	2.7017e-03	7.7669e-04	-6.4831e-04	-4.2331e-04	7.2669e-04	1.0267e-03	5.2669e-04	9.3361e-05	2.6003e-04	4.7669e-04	6.9336e-04	3.6003e-04	-3.7331e-04
2.3731e-04	2.3731e-04	3.7306e-05	-1.6269e-04	5.3731e-04	-6.2694e-05	-1.2694e-05	1.2306e-05	-3.1269e-04	-1.8769e-04	-6.2694e-05	3.8731e-04	6.8731e-04	1.1373e-03	1.6373e-03	1.9873e-03	1.6873e-03	1.0373e-03	8.3731e-04	1.8373e-03	1.5373e-03	1.1373e-03	1.4373e-03	1.3373e-03	4.3731e-04	7.0397e-04	6.7064e-04	1.3873e-03	1.7773e-03	1.4173e-03	2.9573e-03	2.5973e-03	2.5873e-03	2.2873e-03	1.8706e-03	1.1040e-03	1.2373e-03	1.5623e-03	1.2873e-03	1.4123e-03	1.6873e-03	1.9373e-03	1.7873e-03	1.5373e-03	1.3706e-03	2.4040e-03	1.7373e-03	1.0706e-03	2.3040e-03	1.7873e-03
-1.6684e-03	-1.6684e-03	-1.5184e-03	-1.3684e-03	-2.2684e-03	-3.1684e-03	-3.6684e-03	-4.2184e-03	-3.4684e-03	-3.1184e-03	-2.7684e-03	-2.8684e-03	-2.8184e-03	-3.5017e-03	-3.4350e-03	-4.6184e-03	-5.5684e-03	-4.2684e-03	-2.1684e-03	-8.6836e-04	-8.1836e-04	-1.8350e-03	-3.3017e-03	-3.7350e-03	-3.8017e-03	-3.8350e-03	-3.0017e-03	-2.9184e-03	-2.8884e-03	-1.7084e-03	-1.1284e-03	-3.1484e-03	-2.8184e-03	-3.2184e-03	-4.1684e-03	-3.8684e-03	-3.8184e-03	-3.3434e-03	-2.4184e-03	-2.4934e-03	-2.7684e-03	-4.0184e-03	-4.7684e-03	-3.9684e-03	-3.0184e-03	-3.5684e-03	-3.3684e-03	-3.1684e-03	-2.1184e-03	-2.8684e-03
-1.0172e-04	-1.0172e-04	-5.1722e-05	-1.7222e-06	2.9828e-04	-3.0172e-04	-5.0172e-04	-6.5172e-04	-5.0172e-04	-1.7672e-04	1.4828e-04	6.2328e-04	1.0983e-03	1.4649e-03	2.2316e-03	1.8983e-03	9.9828e-04	5.9828e-04	4.9828e-04	1.9828e-04	3.4828e-04	5.3161e-04	1.2649e-03	1.1649e-03	1.7316e-03	1.7983e-03	1.9828e-04	6.4828e-04	9.3828e-04	1.4783e-03	2.9183e-03	2.0583e-03	1.7483e-03	1.2983e-03	8.6494e-04	1.3316e-03	1.1983e-03	1.3983e-03	3.9828e-04	3.9828e-04	1.0983e-03	1.3983e-03	6.9828e-04	8.9828e-04	1.6983e-03	1.6983e-03	1.7983e-03	1.8983e-03	2.9983e-03	2.4483e-03
-1.7922e-02	-1.7922e-02	-1.8922e-02	-1.9922e-02	-1.8822e-02	-2.0422e-02	-2.0522e-02	-2.0647e-02	-2.0972e-02	-1.8597e-02	-1.8355e-02	-1.8889e-02	-1.8572e-02	-1.8489e-02	-1.7055e-02	-1.7172e-02	-1.7422e-02	-1.7572e-02	-1.8155e-02	-1.8389e-02	-1.8422e-02	-1.8222e-02	-1.9722e-02	-1.9722e-02	-1.9722e-02	-1.9289e-02	-1.9555e-02	-1.9422e-02	-1.9142e-02	-2.0362e-02	-1.9382e-02	-1.8202e-02	-1.7722e-02	-1.7755e-02	-1.8222e-02	-1.8689e-02	-1.8722e-02	-1.8522e-02	-1.9022e-02	-1.8922e-02	-1.8222e-02	-1.7172e-02	-1.7172e-02	-1.7322e-02	-1.7355e-02	-1.8789e-02	-1.8322e-02	-1.7855e-02	-2.0489e-02	-2.0472e-02
-1.7807e-02	-1.7807e-02	-1.5007e-02	-1.2207e-02	-1.2307e-02	-1.4807e-02	-1.3807e-02	-1.2657e-02	-1.3207e-02	-1.4157e-02	-1.4207e-02	-1.8907e-02	-1.6857e-02	-1.4107e-02	-1.3907e-02	-1.2907e-02	-1.1007e-02	-1.0157e-02	-1.2740e-02	-1.6473e-02	-1.6957e-02	-1.3932e-02	-1.3757e-02	-1.2282e-02	-1.0807e-02	-1.1707e-02	-1.2807e-02	-1.1457e-02	-8.6468e-03	-1.1687e-02	-1.1627e-02	-1.0467e-02	-1.1107e-02	-1.3340e-02	-1.3273e-02	-1.3207e-02	-1.2057e-02	-1.2207e-02	-1.0607e-02	-9.4068e-03	-9.3068e-03	-1.0407e-02	-1.5707e-02	-1.8257e-02	-1.5757e-02	-1.4007e-02	-1.4657e-02	-1.5307e-02	-9.8568e-03	-9.8568e-03
-6.9385e-03	-6.9385e-03	-7.4885e-03	-8.0385e-03	-9.0385e-03	-9.3385e-03	-8.6385e-03	-7.8385e-03	-5.6385e-03	-7.8385e-03	-7.7051e-03	-7.8718e-03	-7.7385e-03	-6.7051e-03	-4.2718e-03	-4.0385e-03	-6.2385e-03	-7.4385e-03	-7.0051e-03	-5.0718e-03	-5.6385e-03	-6.5885e-03	-7.4385e-03	-8.2551e-03	-9.0718e-03	-9.8718e-03	-9.8051e-03	-9.7885e-03	-8.9185e-03	-7.4985e-03	-8.1785e-03	-4.4585e-03	-3.7885e-03	-4.4385e-03	-6.3385e-03	-8.2385e-03	-8.9385e-03	-7.9135e-03	-5.7885e-03	-8.1635e-03	-6.1385e-03	-5.3385e-03	-6.3385e-03	-6.5385e-03	-6.9218e-03	-4.2051e-03	-5.1885e-03	-6.1718e-03	-9.8551e-03	-8.2885e-03
-7.1305e-03	-7.1305e-03	-7.1805e-03	-7.2305e-03	-6.7305e-03	-7.9305e-03	-7.0805e-03	-6.0805e-03	-7.1305e-03	-7.3805e-03	-7.1305e-03	-7.6305e-03	-6.7805e-03	-5.5305e-03	-5.8305e-03	-5.6805e-03	-5.8805e-03	-5.3305e-03	-5.2638e-03	-4.9972e-03	-5.6305e-03	-6.1055e-03	-6.5805e-03	-6.5222e-03	-6.4638e-03	-6.1638e-03	-6.6972e-03	-6.3805e-03	-6.0505e-03	-5.6705e-03	-5.6905e-03	-6.0105e-03	-6.2805e-03	-6.6638e-03	-6.2305e-03	-5.7972e-03	-5.3805e-03	-5.6305e-03	-6.3305e-03	-6.3305e-03	-6.0805e-03	-5.5805e-03	-5.6805e-03	-5.5805e-03	-5.3138e-03	-6.0972e-03	-5.6305e-03	-5.1638e-03	-5.8472e-03	-5.6805e-03
-1.5491e-03	-1.5491e-03	-2.3491e-03	-3.1491e-03	-2.4491e-03	-2.6491e-03	-2.9491e-03	-3.1741e-03	-2.7991e-03	-2.7241e-03	-2.0824e-03	-1.8158e-03	-8.9910e-04	-3.4910e-04	-1.3491e-03	-8.9910e-04	-7.9910e-04	-3.4910e-04	1.1757e-04	6.8424e-04	-2.9910e-04	-1.4741e-03	-1.9991e-03	-2.3241e-03	-2.6491e-03	-2.5491e-03	-3.8491e-03	-2.8991e-03	-1.7291e-03	-2.0910e-04	-8.9097e-05	-6.9097e-05	5.0090e-04	1.5090e-04	-9.1576e-04	-1.9824e-03	-2.1491e-03	-1.8741e-03	-2.1991e-03	-2.1241e-03	-1.9991e-03	-1.4991e-03	-1.3491e-03	-1.2491e-03	-7.9910e-04	-2.7491e-03	-2.1491e-03	-1.5491e-03	-2.9910e-04	-5.4910e-04
-7.4625e-03	-7.4625e-03	-7.6625e-03	-7.8625e-03	-7.7625e-03	-8.8625e-03	-9.0125e-03	-9.2375e-03	-9.0125e-03	-7.9875e-03	-7.9625e-03	-7.9625e-03	-7.3125e-03	-6.4292e-03	-6.4959e-03	-6.4125e-03	-6.9125e-03	-7.2125e-03	-7.5959e-03	-6.9292e-03	-7.4125e-03	-7.8125e-03	-8.4625e-03	-8.6459e-03	-8.8292e-03	-8.3292e-03	-7.3959e-03	-7.2125e-03	-7.4625e-03	-7.6625e-03	-7.4625e-03	-7.5625e-03	-7.3125e-03	-7.2625e-03	-7.4959e-03	-7.7292e-03	-7.4625e-03	-7.2875e-03	-8.1125e-03	-7.9375e-03	-7.7125e-03	-7.5125e-03	-7.9625e-03	-7.7125e-03	-7.1959e-03	-7.9292e-03	-7.7125e-03	-7.4959e-03	-8.1292e-03	-8.2125e-03
-3.7786e-03	-3.7786e-03	-4.3786e-03	-4.9786e-03	-4.0786e-03	-4.5786e-03	-4.6286e-03	-4.5786e-03	-4.1786e-03	-4.1786e-03	-4.0119e-03	-4.0453e-03	-3.9286e-03	-3.7119e-03	-3.6453e-03	-3.6786e-03	-3.7786e-03	-3.6786e-03	-3.9119e-03	-3.3453e-03	-3.6786e-03	-3.9286e-03	-5.0786e-03	-5.0619e-03	-5.0453e-03	-4.8119e-03	-4.0453e-03	-4.3286e-03	-4.7186e-03	-5.0586e-03	-5.1986e-03	-4.0386e-03	-4.1286e-03	-4.0786e-03	-3.9453e-03	-3.8119e-03	-3.5286e-03	-3.5036e-03	-3.7286e-03	-3.9536e-03	-4.1786e-03	-4.2286e-03	-4.1786e-03	-3.5786e-03	-3.1286e-03	-3.7786e-03	-3.4786e-03	-3.1786e-03	-4.2286e-03	-3.8286e-03
-1.5511e-03	-1.5511e-03	-9.0108e-04	-2.5108e-04	-1.8511e-03	-2.7511e-03	-3.0511e-03	-3.0511e-03	-2.0511e-03	-7.5108e-04	-5.1775e-04	-2.8844e-03	-1.9011e-03	-7.5108e-04	4.8917e-05	-3.0108e-04	-1.1011e-03	-1.8511e-03	-2.6511e-03	-6.5108e-04	-1.7511e-03	-2.2261e-03	-2.0011e-03	-1.8761e-03	-1.7511e-03	-1.4844e-03	8.8225e-04	7.9892e-04	2.8917e-05	-9.1083e-05	-8.1108e-04	-1.8311e-03	-1.9011e-03	-1.1511e-03	-1.1178e-03	-1.0844e-03	-1.9511e-03	-2.1261e-03	-1.1011e-03	-8.7608e-04	-1.3511e-03	-1.8011e-03	-1.2511e-03	-8.0108e-04	-5.0108e-04	-6.5108e-04	-1.5108e-04	3.4892e-04	-3.0108e-04	-4.0108e-04
-2.2343e-03	-2.2343e-03	-2.3343e-03	-2.4343e-03	-9.3435e-04	-2.6343e-03	-2.3843e-03	-1.9593e-03	-1.6843e-03	-1.5093e-03	-1.1010e-03	-9.6768e-04	-3.3435e-04	-2.3435e-04	-8.3435e-04	-1.5343e-03	-1.3843e-03	-1.8435e-04	2.6565e-04	7.6565e-04	1.5653e-05	-1.8435e-04	3.6565e-04	4.4899e-04	5.3232e-04	-1.6768e-04	-3.0101e-04	-2.3435e-04	3.4565e-04	-4.7435e-04	9.0565e-04	2.8565e-04	9.6565e-04	1.4323e-03	6.3232e-04	-1.6768e-04	-5.8435e-04	1.5653e-05	6.5653e-05	2.1565e-04	5.1565e-04	-3.4347e-05	-8.3435e-04	-5.3435e-04	8.2319e-05	-1.6010e-03	-1.4843e-03	-1.3677e-03	-5.1014e-05	-6.3435e-04
2.4193e-03	2.4193e-03	1.8693e-03	1.3193e-03	2.1193e-03	1.0193e-03	1.1693e-03	1.4193e-03	1.7193e-03	1.9193e-03	2.0860e-03	2.4526e-03	2.7693e-03	3.1860e-03	3.2526e-03	2.6193e-03	2.0193e-03	3.0193e-03	3.4860e-03	3.3526e-03	2.9193e-03	2.8193e-03	1.8193e-03	1.9860e-03	2.1526e-03	2.1860e-03	2.7526e-03	2.2693e-03	2.0993e-03	2.6793e-03	3.2593e-03	3.2393e-03	3.6193e-03	3.8193e-03	3.7193e-03	3.6193e-03	3.4193e-03	3.2443e-03	3.0693e-03	2.9943e-03	3.2693e-03	3.3693e-03	2.9693e-03	3.4193e-03	3.9360e-03	2.7526e-03	3.1193e-03	3.4860e-03	2.8026e-03	2.6193e-03
1.5208e-05	1.5208e-05	-2.3479e-04	-4.8479e-04	-1.2848e-03	-2.1848e-03	-1.9348e-03	-1.6848e-03	-1.8848e-03	-1.6848e-03	-1.6181e-03	-1.4515e-03	-1.0848e-03	-6.1813e-04	-4.5146e-04	-7.8479e-04	-1.0848e-03	-5.3479e-04	-4.5146e-04	-3.1813e-04	-5.8479e-04	-6.5979e-04	-1.6348e-03	-1.4431e-03	-1.2515e-03	-1.0181e-03	-8.5146e-04	-1.0848e-03	-1.1448e-03	-9.0479e-04	-2.6479e-04	-3.2479e-04	-1.8479e-04	-1.8479e-04	-1.5146e-04	-1.1813e-04	-3.4792e-05	-8.4792e-05	-4.8479e-04	-5.8479e-04	-5.3479e-04	-4.8479e-04	-5.3479e-04	-1.8479e-04	4.8542e-05	-5.1812e-04	-3.8479e-04	-2.5146e-04	-7.1812e-04	-8.3479e-04
1.4403e-03	1.4403e-03	8.9032e-04	3.4032e-04	1.5403e-03	3.4032e-04	1.9032e-04	6.5319e-05	4.9032e-04	1.1153e-03	1.4070e-03	1.4737e-03	2.2903e-03	2.8403e-03	2.4403e-03	1.4903e-03	7.9032e-04	2.0403e-03	2.6737e-03	2.7070e-03	1.8903e-03	1.4153e-03	4.9032e-04	8.3199e-04	1.1737e-03	1.4403e-03	1.5403e-03	1.2903e-03	1.3403e-03	1.7403e-03	2.1403e-03	2.3403e-03	2.7403e-03	2.7070e-03	2.1070e-03	1.5070e-03	1.4903e-03	2.0403e-03	1.6403e-03	1.5403e-03	2.5903e-03	2.8403e-03	1.8403e-03	1.9903e-03	2.3903e-03	1.7403e-03	2.0903e-03	2.4403e-03	1.4903e-03	1.1403e-03
-1.5483e-02	-1.5483e-02	-1.5683e-02	-1.5883e-02	-1.5333e-02	-1.4783e-02	-1.4233e-02	-1.2833e-02	-1.5883e-02	-1.3633e-02	-1.1383e-02	-1.0683e-02	-7.5828e-03	-6.0828e-03	-1.2283e-02	-1.2633e-02	-1.2833e-02	-1.2533e-02	-1.2416e-02	-1.3549e-02	-1.0533e-02	-7.0828e-03	-1.1183e-02	-1.1016e-02	-1.6649e-02	-1.6183e-02	-1.5983e-02	-1.7833e-02	-2.0063e-02	-1.3143e-02	-1.5123e-02	-1.6703e-02	-1.6033e-02	-1.5716e-02	-1.5683e-02	-1.5649e-02	-1.2883e-02	-1.0233e-02	-1.3483e-02	-1.6033e-02	-1.4333e-02	-1.2733e-02	-1.2033e-02	-1.0683e-02	-9.6494e-03	-1.0416e-02	-1.0283e-02	-1.0149e-02	-1.1316e-02	-9.3828e-03
-8.7697e-03	-8.7697e-03	-1.0370e-02	-1.1970e-02	-1.0870e-02	-9.7697e-03	-1.2370e-02	-1.5220e-02	-8.2697e-03	-9.2197e-03	-1.0170e-02	-1.1670e-02	-1.2770e-02	-1.3236e-02	-1.0803e-02	-1.0920e-02	-1.1170e-02	-1.2370e-02	-1.1903e-02	-1.0436e-02	-1.0020e-02	-1.0903e-02	-1.0936e-02	-9.7697e-03	-1.0570e-02	-9.6364e-03	-1.0903e-02	-1.1170e-02	-1.0830e-02	-1.4690e-02	-1.0950e-02	-9.9097e-03	-8.1697e-03	-7.9697e-03	-8.4697e-03	-8.9697e-03	-8.7197e-03	-9.0197e-03	-1.0470e-02	-9.2197e-03	-8.1197e-03	-6.6697e-03	-6.0697e-03	-6.6197e-03	-8.0697e-03	-8.0697e-03	-8.8197e-03	-9.5697e-03	-1.4570e-02	-1.3370e-02
-9.2279e-03	-9.2279e-03	-9.7779e-03	-1.0328e-02	-1.0378e-02	-1.0428e-02	-1.0078e-02	-9.5529e-03	-9.9779e-03	-9.2279e-03	-8.4779e-03	-8.0029e-03	-7.5779e-03	-7.7279e-03	-6.0279e-03	-5.8279e-03	-6.1779e-03	-7.6279e-03	-8.6946e-03	-7.2613e-03	-7.9279e-03	-7.8279e-03	-6.4279e-03	-6.2613e-03	-8.7946e-03	-8.7946e-03	-8.6613e-03	-7.7779e-03	-7.4879e-03	-7.0479e-03	-7.0079e-03	-8.0679e-03	-8.3779e-03	-8.3613e-03	-7.9279e-03	-7.4946e-03	-6.7779e-03	-6.6779e-03	-8.4279e-03	-9.6779e-03	-9.2279e-03	-7.6279e-03	-7.1779e-03	-7.5779e-03	-7.3779e-03	-7.1279e-03	-6.8279e-03	-6.5279e-03	-6.8779e-03	-6.5279e-03
-1.6999e-02	-1.6999e-02	-1.6949e-02	-1.6899e-02	-1.6949e-02	-1.6999e-02	-1.7449e-02	-1.7924e-02	-1.8849e-02	-1.7674e-02	-1.6499e-02	-1.5999e-02	-1.4449e-02	-1.4066e-02	-1.3533e-02	-1.3349e-02	-1.3799e-02	-1.4449e-02	-1.4533e-02	-1.3966e-02	-1.3999e-02	-1.3566e-02	-1.2533e-02	-1.2166e-02	-1.5233e-02	-1.4866e-02	-1.5933e-02	-1.5299e-02	-1.4759e-02	-1.3119e-02	-1.2979e-02	-1.3539e-02	-1.3399e-02	-1.4399e-02	-1.4999e-02	-1.5599e-02	-1.4849e-02	-1.4224e-02	-1.5749e-02	-1.5774e-02	-1.4599e-02	-1.3299e-02	-1.3399e-02	-1.4149e-02	-1.4516e-02	-1.3033e-02	-1.2799e-02	-1.2566e-02	-1.3583e-02	-1.3849e-02
-1.5472e-02	-1.5472e-02	-1.6522e-02	-1.7572e-02	-1.8022e-02	-1.8472e-02	-1.6772e-02	-1.4022e-02	-1.4772e-02	-1.3047e-02	-1.1322e-02	-1.1547e-02	-1.0422e-02	-9.5057e-03	-7.8391e-03	-8.1724e-03	-1.0822e-02	-1.3472e-02	-1.3639e-02	-9.5057e-03	-9.2724e-03	-9.4724e-03	-1.1072e-02	-1.1172e-02	-1.3772e-02	-1.3439e-02	-1.1506e-02	-1.0022e-02	-9.6524e-03	-1.1332e-02	-1.0912e-02	-1.3092e-02	-1.3672e-02	-1.2739e-02	-1.1606e-02	-1.0472e-02	-1.1272e-02	-1.2497e-02	-1.2722e-02	-1.3747e-02	-1.3072e-02	-1.1122e-02	-1.0922e-02	-1.2822e-02	-1.3589e-02	-1.1006e-02	-1.0172e-02	-9.3391e-03	-9.1557e-03	-9.7224e-03
-1.9445e-02	-1.9445e-02	-1.9495e-02	-1.9545e-02	-1.8845e-02	-1.8145e-02	-2.1695e-02	-2.3820e-02	-1.5795e-02	-1.4295e-02	-1.2795e-02	-1.3420e-02	-1.2245e-02	-1.2511e-02	-1.1978e-02	-1.5845e-02	-1.8395e-02	-1.4795e-02	-8.1112e-03	-3.3778e-03	-5.3945e-03	-1.3111e-02	-1.0278e-02	-1.5178e-02	-1.3911e-02	-1.7145e-02	-1.1645e-02	-1.3245e-02	-1.2165e-02	-4.8845e-03	-9.5045e-03	1.5755e-03	2.1555e-03	5.2215e-04	-1.3445e-03	-3.2112e-03	-6.6945e-03	-8.1695e-03	-1.1595e-02	-8.3195e-03	-4.0945e-03	-9.4451e-04	-4.9945e-03	-8.5445e-03	-8.2445e-03	-1.3845e-02	-1.4895e-02	-1.5945e-02	-9.0445e-03	-1.0795e-02
-6.4710e-03	-6.4710e-03	-7.2710e-03	-8.0710e-03	-7.9710e-03	-7.8710e-03	-6.9210e-03	-5.9210e-03	-5.7710e-03	-4.8210e-03	-3.8710e-03	-2.0710e-03	-2.5710e-03	-6.2376e-03	-9.9043e-03	-1.0571e-02	-7.5710e-03	-6.0710e-03	-5.1710e-03	9.2904e-04	-1.2210e-03	-4.5043e-03	-3.4376e-03	-4.1710e-03	-4.4710e-03	-4.6710e-03	-4.4710e-03	-5.3210e-03	-7.0710e-03	-9.2710e-03	-1.0371e-02	-8.7710e-03	-8.4210e-03	-5.4376e-03	-3.2376e-03	-1.0376e-03	-1.8710e-03	-3.3210e-03	-3.1710e-03	-1.7210e-03	-5.6210e-03	-8.7710e-03	-7.1210e-03	-7.3710e-03	-8.5210e-03	-3.6710e-03	-4.6710e-03	-5.6710e-03	-4.2210e-03	-3.5710e-03
3.5711e-04	3.5711e-04	9.0711e-04	1.4571e-03	6.5711e-04	-1.4289e-04	-9.2889e-05	1.5711e-04	1.5711e-04	6.5711e-04	1.1571e-03	1.2571e-03	2.2571e-03	2.9238e-03	2.0904e-03	1.0571e-03	-9.2889e-05	7.0711e-04	2.0238e-03	2.6904e-03	3.3571e-03	3.4571e-03	1.9571e-03	1.8238e-03	1.0904e-03	1.7238e-03	2.6904e-03	3.2571e-03	2.9771e-03	2.5971e-03	3.7171e-03	1.5371e-03	1.3571e-03	1.3571e-03	1.5904e-03	1.8238e-03	2.9571e-03	3.5071e-03	2.5571e-03	1.6071e-03	1.9571e-03	2.5071e-03	1.9071e-03	1.3071e-03	1.3404e-03	3.3238e-03	2.6571e-03	1.9904e-03	2.7738e-03	1.9071e-03
7.3626e-04	7.3626e-04	5.3626e-04	3.3626e-04	4.8626e-04	6.3626e-04	6.3626e-04	5.8626e-04	1.3363e-03	1.2613e-03	1.1863e-03	9.6126e-04	1.3363e-03	1.9363e-03	2.0363e-03	1.7363e-03	8.8626e-04	9.8626e-04	1.4363e-03	2.1363e-03	2.0363e-03	2.2363e-03	1.7363e-03	1.9696e-03	9.0293e-04	9.6960e-04	1.1029e-03	1.2863e-03	1.3363e-03	2.1363e-03	3.1363e-03	2.2363e-03	1.8863e-03	1.6363e-03	1.9363e-03	2.2363e-03	2.5863e-03	2.6863e-03	2.3363e-03	1.2863e-03	1.7863e-03	2.4363e-03	2.4363e-03	2.2863e-03	2.2863e-03	2.6363e-03	2.4863e-03	2.3363e-03	2.6863e-03	2.5363e-03
1.0794e-03	1.0794e-03	7.7944e-04	4.7944e-04	7.7944e-04	1.0794e-03	7.7944e-04	6.0444e-04	1.5294e-03	1.7544e-03	1.9794e-03	2.3794e-03	2.2794e-03	2.2128e-03	2.8461e-03	2.4794e-03	1.5794e-03	1.6794e-03	2.3794e-03	2.6794e-03	2.9794e-03	3.1461e-03	2.5128e-03	2.5794e-03	1.9794e-03	2.0461e-03	2.0128e-03	2.0294e-03	1.9594e-03	2.5394e-03	3.5194e-03	2.7994e-03	2.4794e-03	2.1794e-03	2.3794e-03	2.5794e-03	3.0794e-03	3.2544e-03	2.3294e-03	2.1044e-03	2.5294e-03	3.3294e-03	3.3794e-03	2.9794e-03	2.8128e-03	3.2461e-03	3.1794e-03	3.1128e-03	3.8461e-03	3.4794e-03
-4.5163e-04	-4.5163e-04	-4.0162e-04	-3.5162e-04	-6.5162e-04	-9.5162e-04	-9.0162e-04	-5.5163e-04	-3.5162e-04	-2.6625e-05	2.9838e-04	-1.1766e-03	-3.0163e-04	8.8171e-04	1.1504e-04	9.8375e-05	-1.5163e-04	1.0984e-03	2.1150e-03	1.3817e-03	7.4838e-04	1.8171e-04	1.1504e-04	-1.8496e-04	-1.4183e-03	-1.3516e-03	4.8375e-05	4.8375e-05	-1.9163e-04	6.8375e-05	1.8284e-03	1.5884e-03	1.0484e-03	2.4837e-04	1.1504e-04	-1.8292e-05	5.4838e-04	8.4838e-04	-1.0516e-03	-1.5162e-04	1.9838e-04	1.0484e-03	2.9837e-04	-9.0163e-04	-8.3496e-04	-1.1829e-04	1.4837e-04	4.1504e-04	1.1317e-03	1.0484e-03
2.4969e-03	2.4969e-03	2.1969e-03	1.8969e-03	2.0469e-03	2.1969e-03	2.1469e-03	2.1719e-03	2.4469e-03	2.6469e-03	2.8469e-03	2.9719e-03	3.3469e-03	3.6636e-03	3.5302e-03	3.0969e-03	2.2469e-03	2.3969e-03	2.9969e-03	3.1969e-03	3.4469e-03	3.7302e-03	3.3636e-03	3.4302e-03	2.5636e-03	2.6969e-03	2.6969e-03	2.8969e-03	2.9169e-03	3.7369e-03	4.4569e-03	3.6769e-03	3.5469e-03	3.2969e-03	3.3969e-03	3.4969e-03	3.9969e-03	4.2219e-03	3.4469e-03	3.0719e-03	3.4469e-03	3.7969e-03	3.5969e-03	3.4969e-03	3.4969e-03	3.8969e-03	3.8469e-03	3.7969e-03	3.8969e-03	3.8469e-03
-1.3911e-02	-1.3911e-02	-1.0411e-02	-1.2411e-02	-1.3311e-02	-1.5411e-02	-1.3661e-02	-1.1061e-02	-1.1311e-02	-9.3361e-03	-7.3611e-03	-6.2695e-03	-5.1778e-03	-6.9111e-03	-1.5511e-02	-1.4961e-02	-1.2611e-02	-1.1844e-02	-1.0978e-02	-1.0111e-02	-1.1361e-02	-1.2861e-02	-1.5211e-02	-1.2261e-02	-1.1961e-02	-1.1844e-02	-1.3878e-02	-1.2761e-02	-1.1671e-02	-1.1531e-02	-9.6911e-03	-1.3351e-02	-1.3061e-02	-1.1678e-02	-6.9445e-03	-7.5111e-03	-8.2611e-03	-8.1711e-03	-7.6311e-03	-1.5491e-02	-6.6511e-03	-9.6778e-03	-1.6044e-02	-1.6511e-02	-1.3978e-02	-8.1445e-03	-6.7111e-03	-4.7778e-03	-9.6445e-03	-7.7111e-03
-2.4211e-02	-2.4211e-02	-2.1711e-02	-2.1911e-02	-2.3311e-02	-2.2811e-02	-2.4111e-02	-2.4511e-02	-2.5011e-02	-2.3711e-02	-2.2411e-02	-2.1878e-02	-2.1344e-02	-1.9444e-02	-1.6478e-02	-1.5111e-02	-1.4911e-02	-1.4744e-02	-1.5644e-02	-1.6544e-02	-1.6611e-02	-1.7336e-02	-1.9861e-02	-2.2886e-02	-2.1761e-02	-1.7111e-02	-1.5211e-02	-1.2961e-02	-1.3691e-02	-1.2771e-02	-1.9151e-02	-1.9931e-02	-1.7911e-02	-1.7978e-02	-2.6844e-02	-2.6911e-02	-1.8261e-02	-1.3311e-02	-2.6111e-02	-1.8311e-02	-1.9511e-02	-2.1311e-02	-1.2811e-02	-1.7311e-02	-2.1211e-02	-1.9611e-02	-1.9361e-02	-1.9878e-02	-1.9544e-02	-2.3011e-02
-2.0650e-03	-2.0650e-03	-6.1650e-03	-9.6650e-03	-1.0465e-02	-3.8650e-03	-5.0650e-03	-6.1900e-03	-5.5150e-03	-5.5400e-03	-5.5650e-03	-4.5317e-03	-3.4983e-03	-4.4317e-03	-8.3983e-03	-1.3265e-02	-1.4865e-02	-1.2932e-02	-1.2032e-02	-1.1132e-02	-8.1150e-03	-5.1900e-03	-1.1715e-02	-1.3840e-02	-1.5015e-02	-1.5265e-02	-1.4565e-02	-8.5150e-03	-2.7850e-03	-4.4050e-03	-1.1250e-03	-5.8450e-03	-4.8650e-03	-7.0650e-03	-6.9650e-03	-1.1815e-02	-1.3715e-02	-1.2505e-02	-1.4845e-02	-1.5685e-02	-1.0525e-02	-9.0983e-03	-8.1317e-03	-8.2150e-03	-1.0332e-02	-1.0098e-02	-1.2365e-02	-1.1132e-02	-6.5983e-03	-6.5650e-03
-6.9900e-03	-6.9900e-03	-6.6900e-03	-8.5900e-03	-7.6900e-03	-9.3900e-03	-9.0900e-03	-8.8650e-03	-9.6400e-03	-9.0400e-03	-8.4400e-03	-7.6316e-03	-6.8233e-03	-6.6233e-03	-7.0566e-03	-6.7400e-03	-6.8900e-03	-7.0566e-03	-6.9566e-03	-6.8566e-03	-7.5400e-03	-8.1150e-03	-8.5400e-03	-8.6650e-03	-8.7400e-03	-8.9566e-03	-9.0233e-03	-9.2400e-03	-9.1500e-03	-8.8100e-03	-7.6700e-03	-7.7300e-03	-7.3900e-03	-7.4233e-03	-7.9566e-03	-8.1900e-03	-7.4400e-03	-6.7900e-03	-8.6900e-03	-6.9900e-03	-6.4900e-03	-7.0900e-03	-7.8900e-03	-7.9900e-03	-7.2900e-03	-7.1900e-03	-6.9400e-03	-7.2233e-03	-6.8566e-03	-7.4400e-03
-4.9512e-03	-4.9512e-03	-4.1512e-03	-6.0512e-03	-4.9512e-03	-6.5512e-03	-6.6012e-03	-6.7512e-03	-6.3512e-03	-6.0512e-03	-5.7512e-03	-5.2179e-03	-4.6846e-03	-4.5512e-03	-4.4512e-03	-4.7012e-03	-4.7012e-03	-3.9846e-03	-3.9512e-03	-3.9179e-03	-4.9012e-03	-5.4262e-03	-5.5012e-03	-5.0762e-03	-4.7012e-03	-4.4512e-03	-5.7512e-03	-5.7012e-03	-5.3112e-03	-4.7712e-03	-4.4312e-03	-3.9912e-03	-3.6512e-03	-3.7512e-03	-4.6512e-03	-4.5012e-03	-3.7012e-03	-3.3312e-03	-4.8112e-03	-4.4912e-03	-3.0712e-03	-3.7179e-03	-4.3846e-03	-5.1512e-03	-5.1179e-03	-4.4846e-03	-4.0512e-03	-3.7846e-03	-4.0179e-03	-4.4012e-03
-3.2740e-03	-3.2740e-03	-2.4740e-03	-4.3740e-03	-3.8740e-03	-4.7740e-03	-5.1240e-03	-5.4490e-03	-4.3240e-03	-3.4490e-03	-2.5740e-03	-2.4240e-03	-2.2740e-03	-3.7073e-03	-3.3407e-03	-3.8740e-03	-4.2740e-03	-4.4740e-03	-3.5407e-03	-2.6073e-03	-3.1240e-03	-4.4740e-03	-4.1740e-03	-4.0740e-03	-4.7240e-03	-5.1073e-03	-4.2407e-03	-4.8240e-03	-5.4740e-03	-4.2740e-03	-3.8740e-03	-4.9740e-03	-4.3740e-03	-3.3407e-03	-6.0073e-03	-4.5740e-03	-2.4740e-03	-1.3340e-03	-4.1940e-03	-3.0540e-03	-2.2140e-03	-2.1073e-03	-1.1407e-03	-1.4740e-03	-1.6740e-03	-2.7740e-03	-3.4740e-03	-3.8740e-03	-2.0740e-03	-1.8740e-03
-5.5953e-03	-5.5953e-03	-4.1953e-03	-8.2953e-03	-6.7953e-03	-7.8953e-03	-7.0453e-03	-5.8953e-03	-7.3953e-03	-6.7953e-03	-6.1953e-03	-5.7620e-03	-5.3286e-03	-5.7953e-03	-9.6953e-03	-9.3953e-03	-6.2953e-03	-4.0953e-03	-4.9286e-03	-5.7620e-03	-6.4453e-03	-6.5453e-03	-7.3953e-03	-6.8453e-03	-6.4953e-03	-5.4620e-03	-7.1286e-03	-5.8953e-03	-5.2153e-03	-5.1353e-03	-6.0553e-03	-8.3753e-03	-7.6453e-03	-6.9286e-03	-5.8620e-03	-5.9953e-03	-5.8953e-03	-6.0153e-03	-6.9353e-03	-9.1553e-03	-6.5753e-03	-6.5286e-03	-5.3620e-03	-4.9453e-03	-4.3286e-03	-4.2620e-03	-3.3453e-03	-3.2953e-03	-3.7953e-03	-4.8453e-03
-3.9838e-03	-3.9838e-03	-4.8838e-03	-6.4838e-03	-5.2838e-03	-6.0838e-03	-5.7838e-03	-5.0088e-03	-4.6338e-03	-4.1588e-03	-3.6838e-03	-2.6172e-03	-1.5505e-03	-5.5051e-04	-4.7172e-03	-4.4338e-03	-4.3838e-03	-4.4838e-03	-4.3838e-03	-4.2838e-03	-3.4338e-03	-1.6338e-03	-1.8838e-03	-1.3338e-03	-3.3385e-04	-8.5051e-04	-2.5172e-03	-3.1838e-03	-3.1438e-03	-1.0038e-03	-1.3638e-03	-1.7238e-03	-6.3385e-04	1.1162e-03	1.6153e-05	9.1615e-04	-6.3385e-04	-2.8638e-03	-4.1438e-03	-3.5238e-03	-1.8038e-03	-2.8172e-03	-3.1505e-03	-3.9338e-03	-4.0172e-03	-2.6505e-03	-1.8338e-03	-8.8385e-04	-8.8385e-04	-1.3838e-03
-6.0846e-03	-6.0846e-03	-3.5846e-03	-5.8846e-03	-4.8846e-03	-6.1846e-03	-4.9846e-03	-3.3346e-03	-5.7846e-03	-5.0346e-03	-4.2846e-03	-4.0513e-03	-3.8180e-03	-3.6180e-03	-4.0513e-03	-3.0846e-03	-3.6346e-03	-4.9846e-03	-4.2513e-03	-3.5180e-03	-3.1846e-03	-3.9346e-03	-4.3846e-03	-3.8346e-03	-3.6346e-03	-2.9513e-03	-5.6180e-03	-3.4846e-03	-1.3846e-03	-3.9846e-03	-2.4846e-03	-3.9846e-03	-3.2346e-03	-3.2513e-03	-5.4180e-03	-4.8846e-03	-3.3846e-03	-3.0646e-03	-4.2446e-03	-4.7246e-03	-4.6046e-03	-4.5513e-03	-4.4180e-03	-3.8846e-03	-3.3513e-03	-5.6180e-03	-5.5846e-03	-5.2846e-03	-3.0846e-03	-2.2346e-03
-8.5710e-04	-8.5710e-04	-5.5710e-04	-1.6571e-03	-8.5710e-04	-2.2571e-03	-2.0571e-03	-1.7321e-03	-1.6071e-03	-1.3071e-03	-1.0071e-03	-8.6543e-04	-7.2376e-04	-8.2376e-04	-9.9043e-04	-1.5071e-03	-2.1071e-03	-1.6571e-03	-1.0238e-03	-3.9043e-04	-8.0710e-04	-1.2071e-03	-1.5571e-03	-7.0710e-04	-9.0710e-04	-1.0571e-03	-1.3571e-03	-9.0710e-04	-6.1710e-04	-6.7710e-04	-4.3710e-04	-7.9710e-04	-7.0710e-04	-6.2376e-04	-1.3904e-03	-1.1071e-03	-3.5710e-04	1.0290e-04	-4.3710e-04	-5.7710e-04	-3.1710e-04	-2.9043e-04	-1.2238e-03	-1.1071e-03	-9.2376e-04	-9.9043e-04	-8.0710e-04	-4.2376e-04	-1.9043e-04	-7.0972e-06
-3.2518e-04	-3.2518e-04	-2.5181e-05	-1.2252e-03	-3.2518e-04	-2.0252e-03	-1.5252e-03	-8.2518e-04	-1.1252e-03	-7.2518e-04	-3.2518e-04	-1.5851e-04	8.1528e-06	2.0815e-04	-2.5851e-04	-5.2518e-04	-1.3752e-03	-8.5851e-04	2.4149e-04	1.3415e-03	9.7482e-04	1.7482e-04	-1.2518e-04	1.6748e-03	8.2482e-04	4.4149e-04	8.1528e-06	6.7482e-04	9.9482e-04	3.1482e-04	4.3482e-04	8.5482e-04	7.7482e-04	3.4149e-04	-9.9185e-04	-1.0252e-03	3.2482e-04	1.4148e-03	-3.4518e-04	1.6948e-03	5.3482e-04	1.0415e-03	1.1082e-03	1.3248e-03	1.1415e-03	1.4082e-03	8.7482e-04	3.7482e-04	1.2748e-03	1.0248e-03
-1.6361e-03	-1.6361e-03	-1.0361e-03	-2.6361e-03	-2.0361e-03	-3.0361e-03	-2.6861e-03	-2.2361e-03	-3.1361e-03	-2.6611e-03	-2.1861e-03	-1.7777e-03	-1.3694e-03	-1.4028e-03	-1.7694e-03	-1.8861e-03	-1.9861e-03	-1.7361e-03	-1.4694e-03	-1.2028e-03	-1.6361e-03	-2.0361e-03	-1.9361e-03	-1.6361e-03	-1.5361e-03	-1.4361e-03	-2.3361e-03	-2.1861e-03	-1.9361e-03	-1.8361e-03	-1.5361e-03	-1.2361e-03	-1.0861e-03	-1.2027e-03	-2.2694e-03	-1.9361e-03	-9.8608e-04	-4.9608e-04	-1.6561e-03	-1.3161e-03	-6.7608e-04	-8.0275e-04	-1.1694e-03	-1.3861e-03	-1.3361e-03	-1.1361e-03	-1.1861e-03	-1.3028e-03	-1.3694e-03	-1.4361e-03
-1.8153e-02	-1.8153e-02	-1.7953e-02	-1.7753e-02	-1.7453e-02	-1.7153e-02	-1.7453e-02	-1.7578e-02	-1.7903e-02	-1.7128e-02	-1.6353e-02	-1.6553e-02	-1.5603e-02	-1.4986e-02	-1.4520e-02	-1.4853e-02	-1.5503e-02	-1.5303e-02	-1.5186e-02	-1.4920e-02	-1.4953e-02	-1.4520e-02	-1.4286e-02	-1.3886e-02	-1.7120e-02	-1.6453e-02	-1.6353e-02	-1.5203e-02	-1.4653e-02	-1.5053e-02	-1.5153e-02	-1.5353e-02	-1.5403e-02	-1.5686e-02	-1.6220e-02	-1.6553e-02	-1.6103e-02	-1.5653e-02	-1.8253e-02	-1.6953e-02	-1.6403e-02	-1.5353e-02	-1.5653e-02	-1.6203e-02	-1.5903e-02	-1.6153e-02	-1.5353e-02	-1.4553e-02	-1.4503e-02	-1.4853e-02
-1.8199e-02	-1.8199e-02	-1.7649e-02	-1.7099e-02	-1.7799e-02	-1.8499e-02	-1.8399e-02	-1.8424e-02	-1.9349e-02	-1.8724e-02	-1.8099e-02	-1.8049e-02	-1.6849e-02	-1.6032e-02	-1.5166e-02	-1.4799e-02	-1.5649e-02	-1.6749e-02	-1.6699e-02	-1.6199e-02	-1.5749e-02	-1.5299e-02	-1.5199e-02	-1.5065e-02	-1.7932e-02	-1.7599e-02	-1.6699e-02	-1.6249e-02	-1.6299e-02	-1.5799e-02	-1.4999e-02	-1.5499e-02	-1.5899e-02	-1.6499e-02	-1.7099e-02	-1.7149e-02	-1.7249e-02	-1.7549e-02	-1.8299e-02	-1.7449e-02	-1.6849e-02	-1.6249e-02	-1.6749e-02	-1.6949e-02	-1.6715e-02	-1.6732e-02	-1.6449e-02	-1.6165e-02	-1.7582e-02	-1.7299e-02
-1.0959e-02	-1.0959e-02	-1.3259e-02	-1.5559e-02	-1.1109e-02	-6.6587e-03	-1.0009e-02	-1.3134e-02	-1.1309e-02	-1.0084e-02	-8.8587e-03	-9.9587e-03	-7.7587e-03	-7.0921e-03	-1.0925e-02	-9.4587e-03	-7.2587e-03	-5.8087e-03	-5.6921e-03	-1.0525e-02	-1.0909e-02	-9.6254e-03	-9.7921e-03	-9.0921e-03	-8.4254e-03	-8.5921e-03	-8.8254e-03	-1.2809e-02	-1.6179e-02	-9.7987e-03	-7.0187e-03	-8.0387e-03	-8.5587e-03	-8.3254e-03	-4.6921e-03	-5.5587e-03	-9.4087e-03	-1.0584e-02	-4.2087e-03	-8.6337e-03	-6.4087e-03	-5.1587e-03	-4.2087e-03	-6.6587e-03	-1.1559e-02	-7.9587e-03	-6.2587e-03	-4.5587e-03	-7.6587e-03	-8.7587e-03
-5.9978e-03	-5.9978e-03	-6.3978e-03	-6.7978e-03	-7.5478e-03	-8.2978e-03	-7.4478e-03	-7.9228e-03	-9.9478e-03	-1.1273e-02	-1.2598e-02	-8.2978e-03	-7.1478e-03	-4.8311e-03	-3.6645e-03	-4.8478e-03	-8.6478e-03	-1.1298e-02	-1.3098e-02	-7.3978e-03	-1.0398e-02	-1.1298e-02	-7.7978e-03	-7.3311e-03	-1.1864e-02	-1.2498e-02	-7.2978e-03	-8.2478e-03	-9.7978e-03	-1.1098e-02	-6.9978e-03	-9.2978e-03	-1.0298e-02	-1.0998e-02	-1.1398e-02	-1.0598e-02	-8.8478e-03	-7.8728e-03	-1.0248e-02	-1.4423e-02	-1.2148e-02	-1.1798e-02	-1.5098e-02	-1.2548e-02	-8.2978e-03	-9.8978e-03	-9.4478e-03	-8.9978e-03	-6.0978e-03	-8.1978e-03
-1.3190e-02	-1.3190e-02	-1.2690e-02	-1.2190e-02	-1.2290e-02	-1.2390e-02	-1.2890e-02	-1.2665e-02	-1.3140e-02	-1.1040e-02	-8.9401e-03	-9.5651e-03	-8.1901e-03	-8.0234e-03	-7.6568e-03	-7.1401e-03	-9.2901e-03	-1.2040e-02	-1.2090e-02	-1.0290e-02	-9.8901e-03	-8.8568e-03	-1.0423e-02	-9.1901e-03	-9.7901e-03	-9.5901e-03	-1.0190e-02	-1.0640e-02	-1.0510e-02	-9.3301e-03	-8.5501e-03	-9.0701e-03	-9.2901e-03	-1.0257e-02	-9.2234e-03	-1.0140e-02	-1.1540e-02	-1.2190e-02	-1.2090e-02	-1.1790e-02	-1.0690e-02	-9.8401e-03	-1.0790e-02	-1.1740e-02	-1.1790e-02	-1.1490e-02	-1.1090e-02	-1.0690e-02	-1.4390e-02	-1.2590e-02
-9.6641e-03	-9.6641e-03	-9.6141e-03	-9.5641e-03	-9.6141e-03	-9.6641e-03	-8.7141e-03	-8.0641e-03	-9.2641e-03	-9.2891e-03	-9.3141e-03	-8.8391e-03	-8.4141e-03	-7.9641e-03	-6.5641e-03	-6.5641e-03	-6.9141e-03	-6.8141e-03	-6.8308e-03	-7.0974e-03	-7.3141e-03	-7.2308e-03	-7.4974e-03	-7.0641e-03	-8.5641e-03	-7.9641e-03	-7.3641e-03	-7.7641e-03	-8.5241e-03	-7.2841e-03	-6.8441e-03	-8.0041e-03	-8.0641e-03	-8.0641e-03	-7.5641e-03	-7.5141e-03	-7.0641e-03	-7.0141e-03	-9.1641e-03	-8.9141e-03	-8.6141e-03	-7.3641e-03	-7.4141e-03	-8.0641e-03	-7.7974e-03	-8.1308e-03	-7.8141e-03	-7.4974e-03	-7.2308e-03	-7.1141e-03
-2.7717e-03	-2.7717e-03	-2.8217e-03	-2.8717e-03	-2.7217e-03	-2.5717e-03	-2.5217e-03	-2.4967e-03	-8.2169e-04	-8.2169e-04	-8.2169e-04	-8.9669e-04	-6.2169e-04	-5.7169e-04	-1.3717e-03	-2.4217e-03	-2.6717e-03	-1.3217e-03	-8.0503e-04	-1.6384e-03	-1.4217e-03	-1.1050e-03	-2.3384e-03	-2.2717e-03	-1.0717e-03	-1.1717e-03	-8.7169e-04	-1.4217e-03	-1.2517e-03	6.8306e-05	2.8831e-04	1.2083e-03	1.3283e-03	4.9497e-04	-5.3836e-04	-3.7169e-04	-2.7169e-04	-1.3717e-03	-1.8717e-03	-3.7169e-04	-1.2717e-03	-1.1717e-03	-9.7169e-04	-1.1717e-03	-1.1884e-03	-1.3050e-03	-2.1217e-03	-2.9384e-03	-3.4550e-03	-2.5717e-03
-2.7475e-04	-2.7475e-04	3.7525e-04	1.0252e-03	5.7525e-04	1.2525e-04	6.2525e-04	1.1003e-03	8.7525e-04	9.0025e-04	9.2525e-04	1.1753e-03	1.3253e-03	1.6919e-03	2.7586e-03	2.4753e-03	1.8252e-03	2.0752e-03	2.4586e-03	2.3919e-03	2.6752e-03	3.1253e-03	2.6252e-03	2.8586e-03	1.3919e-03	1.7919e-03	2.2586e-03	2.6753e-03	2.6453e-03	2.9653e-03	3.4853e-03	2.8053e-03	2.6753e-03	2.5253e-03	2.6253e-03	2.1752e-03	1.8752e-03	1.9002e-03	1.2752e-03	1.4502e-03	1.7752e-03	2.0752e-03	1.8753e-03	2.0253e-03	2.3419e-03	2.1586e-03	2.2253e-03	2.2919e-03	2.0086e-03	2.0253e-03
3.3994e-04	3.3994e-04	-1.0056e-05	-3.6006e-04	-5.6006e-04	-7.6006e-04	-6.1006e-04	-3.1006e-04	-2.6006e-04	1.1494e-04	4.8994e-04	1.1494e-04	4.3994e-04	9.0661e-04	1.0733e-03	1.3399e-03	6.3994e-04	6.8994e-04	1.6399e-03	1.8399e-03	2.1399e-03	2.3733e-03	1.8066e-03	2.0399e-03	6.3994e-04	8.0661e-04	1.8733e-03	2.0899e-03	2.1999e-03	1.7599e-03	2.8199e-03	1.9799e-03	2.1899e-03	1.9399e-03	1.2399e-03	1.0399e-03	1.7399e-03	2.0649e-03	9.8994e-04	8.1494e-04	1.5899e-03	2.5899e-03	1.9899e-03	1.1399e-03	9.5661e-04	1.4733e-03	1.0899e-03	7.0661e-04	2.3233e-03	1.7899e-03
-9.2925e-04	-9.2925e-04	-4.7925e-04	-2.9250e-05	-7.9250e-05	-1.2925e-04	1.7075e-04	5.9575e-04	3.2075e-04	5.9575e-04	8.7075e-04	4.2075e-04	6.2075e-04	1.0374e-03	2.2041e-03	1.7707e-03	3.7075e-04	6.7075e-04	1.9708e-03	2.8708e-03	3.2708e-03	3.5374e-03	3.7041e-03	3.7707e-03	1.6708e-03	1.7708e-03	1.8708e-03	2.4208e-03	2.6908e-03	3.1108e-03	4.4308e-03	3.4507e-03	3.4207e-03	2.9707e-03	1.8707e-03	1.5208e-03	2.1208e-03	2.6208e-03	1.3707e-03	1.7207e-03	2.3207e-03	3.1208e-03	3.0207e-03	2.3207e-03	1.8041e-03	2.9374e-03	2.6708e-03	2.4041e-03	2.5374e-03	2.3708e-03
2.1723e-03	2.1723e-03	2.3223e-03	2.4723e-03	2.2723e-03	2.0723e-03	2.3223e-03	2.4723e-03	1.6723e-03	1.7723e-03	1.8723e-03	2.4723e-03	2.6723e-03	2.8723e-03	3.3723e-03	3.2223e-03	2.7223e-03	2.8223e-03	3.0723e-03	3.2723e-03	3.2223e-03	3.4723e-03	3.6723e-03	3.9723e-03	2.8723e-03	2.9390e-03	3.2057e-03	3.2223e-03	3.2323e-03	3.0923e-03	3.8523e-03	3.8123e-03	3.8723e-03	3.7057e-03	3.5390e-03	3.2723e-03	3.4223e-03	3.6223e-03	2.7723e-03	3.0223e-03	3.0723e-03	3.0723e-03	3.0723e-03	3.4723e-03	3.6723e-03	3.4723e-03	3.1223e-03	2.7723e-03	3.3723e-03	2.9723e-03
-2.4142e-03	-2.4142e-03	-2.7642e-03	-3.1142e-03	-3.3642e-03	-3.6142e-03	-3.2642e-03	-2.8392e-03	-2.9642e-03	-2.7892e-03	-2.6142e-03	-2.3142e-03	-2.5142e-03	-2.7142e-03	-1.5142e-03	-1.8142e-03	-2.3142e-03	-2.1642e-03	-1.8475e-03	-1.8808e-03	-1.4642e-03	-8.4750e-04	-1.3808e-03	-1.0808e-03	-2.5475e-03	-2.3475e-03	-2.0808e-03	-1.9142e-03	-1.8342e-03	-1.8542e-03	-7.7417e-04	-1.2942e-03	-1.1642e-03	-1.3475e-03	-1.4808e-03	-1.8642e-03	-1.8142e-03	-1.6142e-03	-2.6142e-03	-2.2142e-03	-1.7142e-03	-1.2642e-03	-1.5642e-03	-1.9142e-03	-2.0142e-03	-1.7142e-03	-1.7642e-03	-1.8142e-03	-1.6142e-03	-1.6642e-03
[truncated: 3,550 more columns]
