# Supplementary material for: Anisotropy reveals contact sliding and aging as a cause of post-seismic velocity changes
Source: Nat Commun. 2025 Aug 15;16:7587. doi: 10.1038/s41467-025-62667-0 (PMC12356918; doi:10.1038/s41467-025-62667-0)
Supplement: Supplementary file 3 — Source Data [file 41467_2025_62667_MOESM3_ESM.zip › code/data/inversion_data.csv]

# Pair	Angle (deg)	Reflected	Alpha (percent)	Beta (percent)	Delta (percent)
01-02	84.181181	1	1.5200e-02	1.2710e-02	2.7641e-02
01-04	77.791694	0	1.5200e-02	2.7501e-03	1.5691e-02
01-05	77.792286	0	1.5200e-02	6.4190e-03	2.5224e-02
01-06	72.021408	1	1.5200e-02	2.2971e-02	1.4678e-02
01-07	84.182337	1	1.5200e-02	5.4087e-03	3.0339e-02
01-08	72.023090	1	1.5200e-02	1.5806e-02	1.1664e-02
01-09	63.006257	1	1.5200e-02	1.5689e-02	3.1010e-02
01-10	42.758486	0	1.5200e-02	2.1701e-02	2.0521e-02
01-11	42.759914	0	1.5200e-02	3.7311e-02	2.8491e-02
01-12	59.060252	1	1.5200e-02	2.2770e-02	3.6955e-02
01-13	63.010892	1	1.5200e-02	1.4925e-02	2.9254e-02
01-14	39.835162	0	1.5200e-02	3.3856e-02	3.6449e-02
02-01	84.184647	1	1.5200e-02	1.0805e-02	2.8993e-02
02-04	90.000000	0	1.5200e-02	2.7436e-04	2.3172e-02
02-05	90.000000	1	1.5200e-02	1.1034e-02	1.9268e-02
02-06	78.488381	1	1.5200e-02	1.0724e-02	3.0494e-02
02-07	90.000000	1	1.5200e-02	7.5823e-03	2.3630e-02
02-08	66.617659	0	1.5200e-02	1.0006e-02	2.0387e-02
02-09	68.226237	1	1.5200e-02	1.3413e-02	3.6651e-02
02-10	51.380713	0	1.5200e-02	2.1229e-02	3.2572e-02
02-11	66.620790	1	1.5200e-02	1.9617e-02	2.4915e-02
02-12	63.023634	1	1.5200e-02	1.9895e-02	3.2169e-02
02-13	66.622876	1	1.5200e-02	2.4573e-02	2.1381e-02
02-14	42.781335	0	1.5200e-02	3.2549e-02	2.9268e-02
04-01	77.805305	0	1.5200e-02	2.9536e-03	1.6465e-02
04-02	90.000000	0	1.5200e-02	3.3607e-04	2.2994e-02
04-05	90.000000	1	1.5200e-02	6.9717e-04	8.6692e-03
04-06	66.628093	0	1.5200e-02	3.2861e-03	1.0344e-02
04-07	90.000000	1	1.5200e-02	2.2820e-03	9.0581e-03
04-08	78.496222	1	1.5200e-02	4.1406e-03	1.9193e-02
04-09	51.396079	0	1.5200e-02	1.2011e-02	2.6513e-02
04-10	68.239064	1	1.5200e-02	8.4028e-03	2.6006e-02
04-11	66.633309	1	1.5200e-02	1.0997e-02	2.2429e-02
04-12	42.795617	0	1.5200e-02	1.2732e-02	1.6017e-02
04-13	66.635395	1	1.5200e-02	8.7474e-03	2.0520e-02
04-14	63.039845	1	1.5200e-02	1.0928e-02	1.3360e-02
05-01	77.812401	0	1.5200e-02	6.7763e-03	2.8843e-02
05-02	90.000000	1	1.5200e-02	1.0304e-02	1.8768e-02
05-04	90.000000	1	1.5200e-02	7.2619e-04	9.4398e-03
05-06	78.501819	1	1.5200e-02	3.2209e-03	2.6239e-02
05-07	90.000000	0	1.5200e-02	1.7945e-03	2.2734e-02
05-08	66.642695	0	1.5200e-02	4.2396e-03	1.3429e-02
05-09	66.643738	1	1.5200e-02	2.0506e-02	2.3699e-02
05-10	66.644780	1	1.5200e-02	1.3089e-02	2.2510e-02
05-11	68.251884	1	1.5200e-02	7.4202e-03	2.3091e-02
05-12	42.812755	0	1.5200e-02	3.0387e-02	2.6153e-02
05-13	51.418427	0	1.5200e-02	1.4852e-02	2.5699e-02
05-14	63.053734	1	1.5200e-02	1.9309e-02	3.5401e-02
06-01	72.059223	1	1.5200e-02	2.3493e-02	1.7879e-02
06-02	78.507414	1	1.5200e-02	8.9925e-03	2.8591e-02
06-04	66.652078	0	1.5200e-02	2.9504e-03	1.1270e-02
06-05	78.508533	1	1.5200e-02	3.0720e-03	2.5182e-02
06-07	66.654163	0	1.5200e-02	9.1854e-03	1.9888e-02
06-08	90.000000	0	1.5200e-02	1.4733e-03	1.9900e-02
06-09	78.510211	1	1.5200e-02	6.0289e-03	2.5028e-02
06-10	66.657290	0	1.5200e-02	7.1351e-03	1.7458e-02
06-11	78.511329	1	1.5200e-02	4.7931e-03	2.8135e-02
06-12	72.066778	1	1.5200e-02	2.2029e-02	3.1549e-02
06-13	66.660416	0	1.5200e-02	9.2643e-03	1.7646e-02
06-14	72.068456	1	1.5200e-02	1.4861e-02	1.9471e-02
07-01	84.198493	1	1.5200e-02	5.6906e-03	3.1433e-02
07-02	90.000000	1	1.5200e-02	9.9873e-03	2.5097e-02
07-04	90.000000	1	1.5200e-02	2.2055e-03	7.4942e-03
07-05	90.000000	0	1.5200e-02	1.7494e-03	2.1524e-02
07-06	66.666668	0	1.5200e-02	9.3424e-03	1.9118e-02
07-08	78.516361	1	1.5200e-02	7.7333e-03	2.5995e-02
07-09	66.668752	1	1.5200e-02	1.3522e-02	2.2883e-02
07-10	66.669794	1	1.5200e-02	1.3666e-02	1.9680e-02
07-11	51.449149	0	1.5200e-02	1.7116e-02	2.8488e-02
07-12	63.079186	1	1.5200e-02	1.5871e-02	2.6973e-02
07-13	68.277507	1	1.5200e-02	9.7631e-03	3.0821e-02
07-14	42.849892	0	1.5200e-02	1.2376e-02	1.7017e-02
08-01	72.079363	1	1.5200e-02	1.6558e-02	1.5923e-02
08-02	66.676044	0	1.5200e-02	1.0040e-02	2.0284e-02
08-04	78.521390	1	1.5200e-02	4.1618e-03	1.9666e-02
08-05	66.678127	0	1.5200e-02	3.9380e-03	1.1806e-02
08-06	90.000000	0	1.5200e-02	1.7558e-03	2.0444e-02
08-07	78.523066	1	1.5200e-02	7.8497e-03	2.6033e-02
08-09	66.681252	0	1.5200e-02	5.6880e-03	1.9656e-02
08-10	78.524183	1	1.5200e-02	6.6162e-03	2.6137e-02
08-11	66.683334	0	1.5200e-02	4.1280e-03	1.4137e-02
08-12	72.086910	1	1.5200e-02	8.9230e-03	1.5633e-02
08-13	78.525859	1	1.5200e-02	7.0165e-03	2.3366e-02
08-14	72.088587	1	1.5200e-02	2.7637e-03	1.5299e-02
09-01	63.096530	1	1.5200e-02	1.8104e-02	3.5589e-02
09-02	68.292278	1	1.5200e-02	1.2348e-02	3.6271e-02
09-04	51.474280	0	1.5200e-02	1.1762e-02	2.7586e-02
09-05	66.690623	1	1.5200e-02	2.0827e-02	2.4754e-02
09-06	78.529209	1	1.5200e-02	6.0686e-03	2.5084e-02
09-07	66.692705	1	1.5200e-02	1.4318e-02	2.5144e-02
09-08	66.693746	0	1.5200e-02	5.7677e-03	2.0072e-02
09-10	90.000000	0	1.5200e-02	2.7808e-04	2.3991e-02
09-11	90.000000	1	1.5200e-02	3.5075e-03	2.4551e-02
09-12	84.207992	1	1.5200e-02	2.9428e-03	3.5565e-02
09-13	90.000000	1	1.5200e-02	2.5619e-03	1.5165e-02
09-14	77.847234	0	1.5200e-02	3.6892e-03	3.0561e-02
10-01	42.885604	0	1.5200e-02	2.1594e-02	2.0894e-02
10-02	51.489635	0	1.5200e-02	2.0976e-02	3.1915e-02
10-04	68.305073	1	1.5200e-02	8.4383e-03	2.6674e-02
10-05	66.703113	1	1.5200e-02	1.2864e-02	2.2067e-02
10-06	66.704154	0	1.5200e-02	7.1005e-03	1.7224e-02
10-07	66.705195	1	1.5200e-02	1.3894e-02	2.0555e-02
10-08	78.537024	1	1.5200e-02	6.5377e-03	2.6434e-02
10-09	90.000000	0	1.5200e-02	2.4302e-04	2.4105e-02
10-11	90.000000	1	1.5200e-02	2.6985e-03	1.5783e-02
10-12	77.853129	0	1.5200e-02	-3.4600e-04	2.0367e-02
10-13	90.000000	1	1.5200e-02	1.1961e-03	1.2178e-02
10-14	84.212018	1	1.5200e-02	3.5907e-03	3.4706e-02
11-01	42.902746	0	1.5200e-02	3.7408e-02	2.9555e-02
11-02	66.713518	1	1.5200e-02	2.0916e-02	2.5934e-02
11-04	66.714558	1	1.5200e-02	1.0676e-02	2.1746e-02
11-05	68.317863	1	1.5200e-02	7.2548e-03	2.2177e-02
11-06	78.542602	1	1.5200e-02	5.0003e-03	2.7873e-02
11-07	51.511966	0	1.5200e-02	1.6869e-02	2.8801e-02
11-08	66.718719	0	1.5200e-02	4.0071e-03	1.3920e-02
11-09	90.000000	1	1.5200e-02	3.7666e-03	2.5583e-02
11-10	90.000000	1	1.5200e-02	2.6856e-03	1.7407e-02
11-12	77.860199	0	1.5200e-02	2.7167e-03	2.8924e-02
11-13	90.000000	0	1.5200e-02	1.9483e-03	2.2651e-02
11-14	84.215466	1	1.5200e-02	5.0655e-03	3.0390e-02
12-01	59.200300	1	1.5200e-02	2.3210e-02	3.8485e-02
12-02	63.139280	1	1.5200e-02	1.9135e-02	3.4020e-02
12-04	42.922747	0	1.5200e-02	1.2765e-02	1.7764e-02
12-05	42.924176	0	1.5200e-02	3.0335e-02	2.5972e-02
12-06	72.122932	1	1.5200e-02	2.2942e-02	3.3940e-02
12-07	63.143898	1	1.5200e-02	1.5924e-02	2.9108e-02
12-08	72.124606	1	1.5200e-02	8.2772e-03	1.6155e-02
12-09	84.217764	1	1.5200e-02	2.5898e-03	3.5521e-02
12-10	77.866676	0	1.5200e-02	-2.4443e-04	2.0971e-02
12-11	77.867265	0	1.5200e-02	2.8987e-03	2.9632e-02
12-13	84.218625	1	1.5200e-02	2.1394e-03	3.1356e-02
12-14	90.000000	0	1.5200e-02	-1.4587e-04	2.7782e-02
13-01	63.151980	1	1.5200e-02	1.4237e-02	2.8685e-02
13-02	66.738475	1	1.5200e-02	2.5976e-02	2.3054e-02
13-04	66.739515	1	1.5200e-02	9.3550e-03	2.2719e-02
13-05	51.542665	0	1.5200e-02	1.4879e-02	2.5370e-02
13-06	66.741593	0	1.5200e-02	9.3824e-03	1.8814e-02
13-07	68.343423	1	1.5200e-02	9.3912e-03	3.1065e-02
13-08	78.557095	1	1.5200e-02	7.2640e-03	2.4686e-02
13-09	90.000000	1	1.5200e-02	3.3345e-03	1.6402e-02
13-10	90.000000	1	1.5200e-02	1.4605e-03	1.3979e-02
13-11	90.000000	0	1.5200e-02	1.9301e-03	2.3250e-02
13-12	84.222070	1	1.5200e-02	1.5945e-03	3.2443e-02
13-14	77.875504	0	1.5200e-02	2.0563e-03	1.8086e-02
14-01	40.022698	0	1.5200e-02	3.4260e-02	3.8677e-02
14-02	42.955608	0	1.5200e-02	3.2975e-02	3.1221e-02
14-04	63.168138	1	1.5200e-02	1.1373e-02	1.2812e-02
14-05	63.169292	1	1.5200e-02	1.9298e-02	3.2517e-02
14-06	72.143009	1	1.5200e-02	1.5052e-02	1.8824e-02
14-07	42.961323	0	1.5200e-02	1.2470e-02	1.7760e-02
14-08	72.144682	1	1.5200e-02	1.9529e-03	1.3226e-02
14-09	77.880209	0	1.5200e-02	3.9439e-03	3.1218e-02
14-10	84.224939	1	1.5200e-02	4.0039e-03	3.5740e-02
14-11	84.225225	1	1.5200e-02	4.8673e-03	3.1300e-02
14-12	90.000000	0	1.5200e-02	-8.5068e-05	2.7478e-02
14-13	77.882561	0	1.5200e-02	2.2297e-03	1.7376e-02
